# Supplementary material for: Deep learning modeling m6A deposition reveals the importance of downstream cis-element sequences
Source: Nat Commun. 2022 May 17;13:2720. doi: 10.1038/s41467-022-30209-7 (PMC9114009; doi:10.1038/s41467-022-30209-7)
Supplement: Supplementary file 4 — Supplementary Data 1 [file 41467_2022_30209_MOESM4_ESM.xlsx]

## Sheet: Model structure
Hyperparameter search of iM6A
Model-I	l	w	ar	r
block1	32	11	1	5
block2	32	11	4	5
block3	32	21	10	5
block4	32	41	25	5
Batch size	AUPRC	TopK accuracy
18	0.4229	0.4582
Model-II	l	w	ar	r
block1	32	11	1	5
block2	32	11	2	2
block3	32	11	4	3
block4	32	11	6	2
block5	32	21	8	2
block6	32	21	10	3
block7	32	21	12	2
block8	32	41	20	2
block9	32	41	25	3
block10	32	41	30	2
Batch size	AUPRC	TopK accuracy
18	0.4214	0.4486
Model-III	l	w	ar	r
block1	32	11	1	5
block2	32	11	4	5
block3	32	11	4	21
block4	32	21	4	51
Batch size	AUPRC	TopK accuracy
18	0.4172	0.438
Model-IV	l	w	ar	r
block1	32	11	1	5
block2	32	11	4	5
block3	32	11	8	11
block4	32	11	16	26
Batch size	AUPRC	TopK accuracy
18	0.4014	0.4435
Model-V(iM6A)	l	w	ar	r
block1	32	11	1	5
block2	32	11	4	5
block3	32	11	10	9
block4	32	11	20	21
Batch size	AUPRC	TopK accuracy
18	0.426	0.4637
Model-VI	l	w	ar	r
block1	32	11	1	5
block2	32	11	4	5
block3	32	11	10	9
block4	32	11	25	17
Batch size	AUPRC	TopK accuracy
18	0.4233	0.4564

## Sheet: Batch size
Hyperparameter search of iM6A
Model-I	l	w	ar	r
block1	32	11	1	5
block2	32	11	4	5
block3	32	21	10	5
block4	32	41	25	5
Batch size	AUPRC	TopK accuracy
6	0.4183	0.4477
12	0.4275	0.4568
18	0.4229	0.4582
24	0.429	0.4481
30	0.4362	0.4605
36	0.4318	0.4674
iM6A	l	w	ar	r
block1	32	11	1	5
block2	32	11	4	5
block3	32	11	10	9
block4	32	11	20	21
Batch size	AUPRC	TopK accuracy
6	0.4472	0.4761
12	0.4488	0.4729
18	0.426	0.4637
24	0.4424	0.4683
30	0.45	0.472
36	0.4487	0.4706
