# Supplementary material for: Deep learning modeling m6A deposition reveals the importance of downstream cis-element sequences
Source: Nat Commun. 2022 May 17;13:2720. doi: 10.1038/s41467-022-30209-7 (PMC9114009; doi:10.1038/s41467-022-30209-7)
Supplement: Supplementary file 5 — Supplementary Data 2 [file 41467_2022_30209_MOESM5_ESM.xlsx]

## Sheet: Mouse last exon
Effect values for each pentamer motif in mouse last exon
Motif	Slope	Intercept	Pvalue	R2
GGACT	0.1178	-0.0147304	< 5E-308	0.0556427
GAACT	0.101502	-0.0143944	< 5E-308	0.0463922
TGGAC	0.0969289	-0.0147757	< 5E-308	0.0384281
GGACA	0.082938	-0.0145634	< 5E-308	0.0346123
AGACT	0.0814042	-0.0147723	< 5E-308	0.0291586
GACTG	0.0746241	-0.0145822	< 5E-308	0.0334444
AGGAC	0.072706	-0.0148069	< 5E-308	0.0238694
AACTG	0.0629426	-0.0148747	< 5E-308	0.0190944
GACTT	0.0610922	-0.0149973	< 5E-308	0.0178564
TGAAC	0.0591765	-0.0150996	< 5E-308	0.0129667
ACTTT	0.05865	-0.0148943	< 5E-308	0.0170245
CGGAC	0.0550269	-0.015426	< 5E-308	0.00439225
ACTGA	0.054853	-0.014838	< 5E-308	0.0175056
GACAT	0.0542677	-0.0150802	< 5E-308	0.0113511
ATGGA	0.0529996	-0.0150403	< 5E-308	0.0109612
ACATT	0.0527146	-0.0151292	< 5E-308	0.00946297
AGAAC	0.0471166	-0.0150998	< 5E-308	0.00924058
GGGAC	0.0455304	-0.0151372	< 5E-308	0.00704064
ACTAT	0.0419034	-0.01535	< 5E-308	0.00481273
TGACT	0.0418825	-0.0150206	< 5E-308	0.00702241
ACTGT	0.0409765	-0.0150059	< 5E-308	0.00896756
GAGAC	0.0391006	-0.0151683	< 5E-308	0.00566285
AACTT	0.0389913	-0.0151387	< 5E-308	0.00555102
CGAAC	0.0388042	-0.015396	< 5E-308	0.00170978
ACAAT	0.0353927	-0.015346	< 5E-308	0.00318156
AAGGA	0.0344457	-0.0150853	< 5E-308	0.00572934
AAGAC	0.0334449	-0.015196	< 5E-308	0.00464716
GACAA	0.032192	-0.0152841	< 5E-308	0.00380743
CTGAA	0.0301136	-0.0150816	< 5E-308	0.00450493
AAACT	0.028284	-0.0152013	< 5E-308	0.0031427
GACTA	0.0267969	-0.0153454	< 5E-308	0.00241158
TTGGA	0.0260965	-0.0152441	< 5E-308	0.00213854
AGAGA	0.026088	-0.0151876	< 5E-308	0.00313643
ACTGG	0.0254087	-0.0152211	< 5E-308	0.00286749
TATGG	0.0248669	-0.0153087	< 5E-308	0.00123324
ACTCA	0.0247323	-0.0152365	< 5E-308	0.00239778
CAGAC	0.0243119	-0.0152033	< 5E-308	0.00234062
CTTTG	0.0241616	-0.0152223	< 5E-308	0.00200691
GACTC	0.0240948	-0.0152229	< 5E-308	0.00261285
AAAGA	0.0234138	-0.0151304	< 5E-308	0.00312757
ATGAA	0.0232656	-0.0152968	< 5E-308	0.00190667
ACTTG	0.0226647	-0.0151978	< 5E-308	0.00204312
AACTC	0.0224098	-0.0152739	< 5E-308	0.00155411
CATTG	0.0222709	-0.0152808	< 5E-308	0.00125354
CTGGA	0.0222125	-0.0151478	< 5E-308	0.00229002
GGACC	0.0216054	-0.0152562	< 5E-308	0.00129632
AATGG	0.0213769	-0.0152632	< 5E-308	0.00128535
ACGGA	0.0210302	-0.0153435	< 5E-308	0.000795563
CTATG	0.0200348	-0.0152916	< 5E-308	0.000924769
CAATG	0.0195452	-0.0153036	< 5E-308	0.000970833
TTACG	0.0192029	-0.0153248	< 5E-308	0.000226081
TTGAC	0.0190609	-0.0152907	< 5E-308	0.000906926
GACAC	0.0190036	-0.015267	< 5E-308	0.00138912
ACGAT	0.0188097	-0.0153284	< 5E-308	0.000378061
ACGAA	0.0187464	-0.0153527	< 5E-308	0.000594842
ACTAA	0.0184504	-0.0153197	< 5E-308	0.000986092
AACTA	0.0184266	-0.0153178	< 5E-308	0.000892349
CATTA	0.0182775	-0.0152744	< 5E-308	0.000740128
AGACA	0.018232	-0.0152105	< 5E-308	0.00154048
ACAGA	0.0182005	-0.0152143	< 5E-308	0.00168479
TTTGG	0.0177799	-0.015261	< 5E-308	0.000807556
CTTTA	0.0177675	-0.0152843	< 5E-308	0.000888074
TATGA	0.0177179	-0.0153045	< 5E-308	0.000762027
ACTTA	0.0175237	-0.0153275	< 5E-308	0.000956079
CTATA	0.0174403	-0.0153228	< 5E-308	0.000526073
CTGAC	0.0173522	-0.0152783	< 5E-308	0.00103273
GATGG	0.0172668	-0.0152433	< 5E-308	0.000882383
TTTGA	0.0167197	-0.0152749	< 5E-308	0.000886985
TGGGA	0.0164786	-0.015244	< 5E-308	0.000950694
CAATA	0.0164585	-0.0153233	< 5E-308	0.000513601
ACTGC	0.0161284	-0.0152861	< 5E-308	0.000912071
CATTT	0.0159727	-0.0152522	< 5E-308	0.000750236
TTATG	0.0157616	-0.0153223	< 5E-308	0.000443797
ACAAA	0.0157334	-0.0152479	< 5E-308	0.00116008
GACAG	0.0154666	-0.0152307	< 5E-308	0.00109494
CAATT	0.015413	-0.0153207	< 5E-308	0.000440475
ATTGG	0.0153782	-0.015301	< 5E-308	0.000478005
GAACA	0.0153401	-0.0152839	< 5E-308	0.000848595
ATTAT	0.0151691	-0.0153159	< 5E-308	0.0003938
ATACG	0.0150508	-0.0153223	< 5E-308	0.000159776
ATTAC	0.0148308	-0.0153144	< 5E-308	0.000325624
ACTCT	0.0148284	-0.0152666	< 5E-308	0.000829877
ATTGA	0.0147603	-0.0152968	< 5E-308	0.000590903
ACATG	0.0146433	-0.0152853	< 5E-308	0.000693535
CTTTT	0.0145986	-0.015265	< 5E-308	0.000671956
CAAAG	0.014475	-0.0152407	< 5E-308	0.000878124
CTATT	0.0144391	-0.0153104	< 5E-308	0.000367821
GCAAA	0.0143159	-0.0152929	< 5E-308	0.000610913
CATGA	0.014179	-0.0152888	< 5E-308	0.000552836
CAAAC	0.0136295	-0.0152944	< 5E-308	0.000562923
GGAAC	0.0135265	-0.015287	< 5E-308	0.000522183
CATGG	0.0134156	-0.0152604	< 5E-308	0.00052811
AACAT	0.0133909	-0.0152962	< 5E-308	0.000507157
CGATA	0.0132986	-0.0153106	< 5E-308	0.000134692
CTTGA	0.0130567	-0.0152942	< 5E-308	0.000470989
TAAAC	0.0130219	-0.0153031	< 5E-308	0.00040633
CTGTT	0.0130094	-0.0152879	< 5E-308	0.000456657
TATTA	0.0127073	-0.0153153	< 5E-308	0.000267135
TTGAA	0.0126837	-0.0152993	< 5E-308	0.000501507
TAATG	0.0126752	-0.0152929	< 5E-308	0.000339934
CTGAT	0.0126733	-0.0152994	< 5E-308	0.000442694
TGAGA	0.0125656	-0.0152561	< 5E-308	0.000622529
ATATG	0.0124899	-0.0152976	< 5E-308	0.000334424
CTAAG	0.0124318	-0.0153098	< 5E-308	0.000342405
TATAA	0.0123634	-0.0152979	< 5E-308	0.000337541
TGATG	0.0123384	-0.0152581	< 5E-308	0.000487034
TTATA	0.0122087	-0.0153055	< 5E-308	0.000291806
AATGA	0.0121925	-0.0152853	< 5E-308	0.000505246
CTATC	0.0121255	-0.0153147	< 5E-308	0.000204683
ATGAC	0.0119661	-0.0152694	< 5E-308	0.000437453
CTTAA	0.0116838	-0.0153036	< 5E-308	0.000333127
CAATC	0.0116663	-0.0153107	< 5E-308	0.000209242
CAAAA	0.0115861	-0.0152715	< 5E-308	0.000534316
ATAAA	0.0114229	-0.015275	< 5E-308	0.000466685
TGCTA	0.0113729	-0.0153038	< 5E-308	0.000212499
TATCA	0.0112647	-0.0152956	< 5E-308	0.000247216
TGCAA	0.0108835	-0.0153006	< 5E-308	0.000299369
TATCG	0.0107782	-0.015311	< 5E-308	6.14921e-05
TTTAT	0.0107624	-0.0152669	< 5E-308	0.000340495
AAAAG	0.0106994	-0.0152541	< 5E-308	0.000511499
GAGGA	0.0106966	-0.015247	< 5E-308	0.000466713
GCGAA	0.0106694	-0.0153244	< 5E-308	0.000117992
ACCTA	0.0106544	-0.0153065	< 5E-308	0.000212712
CTAAC	0.0106343	-0.0153023	< 5E-308	0.000199653
AAGCG	0.0106305	-0.0153262	< 5E-308	0.000130223
TATGC	0.0103314	-0.0153001	< 5E-308	0.000166768
CAAGA	0.0102314	-0.0152629	< 5E-308	0.000419353
TACAA	0.0101857	-0.015292	< 5E-308	0.000262436
CTTAT	0.0101422	-0.015312	< 5E-308	0.000181996
TTGGG	0.0101264	-0.0152805	< 5E-308	0.000241164
TTACC	0.00995661	-0.0153005	< 5E-308	0.000159148
AAAAC	0.00994818	-0.01527	< 5E-308	0.000390155
TGGAT	0.00991066	-0.0152732	< 5E-308	0.000286241
TTACA	0.00984859	-0.015288	< 5E-308	0.000237212
TATTG	0.00980468	-0.0153044	< 5E-308	0.000163819
TAACG	0.00964971	-0.0153135	< 5E-308	7.14761e-05
ATACC	0.00964517	-0.0153016	< 5E-308	0.000154242
TGATA	0.0095803	-0.0153034	< 5E-308	0.000198721
TTTAC	0.00955452	-0.0153018	< 5E-308	0.00018363
TAAAG	0.00955297	-0.0152916	< 5E-308	0.000275364
TGAAA	0.00952457	-0.0152602	< 5E-308	0.000410624
TTTAA	0.0094094	-0.0152623	< 5E-308	0.000281474
CTAAT	0.0094072	-0.0153037	< 5E-308	0.000144722
CATAA	0.00935825	-0.0153098	< 5E-308	0.000188174
TTATC	0.00929669	-0.0153048	< 5E-308	0.000125548
CGCTA	0.00920813	-0.0153098	< 5E-308	4.84298e-05
TATAC	0.00920467	-0.0153053	< 5E-308	0.000127625
TTGAT	0.00914532	-0.0152978	< 5E-308	0.00019305
CTTAC	0.00911358	-0.0152986	< 5E-308	0.000158956
CTGTA	0.00885294	-0.015289	< 5E-308	0.00024086
AAAGG	0.00885219	-0.015271	< 5E-308	0.00029097
ACAAG	0.00878172	-0.015281	< 5E-308	0.000271686
ATTGC	0.00876188	-0.0153072	< 5E-308	0.000119509
ACCAA	0.00873987	-0.015277	< 5E-308	0.000244613
GACCA	0.0086028	-0.0152803	< 5E-308	0.000223026
CAAGG	0.0085719	-0.0152713	< 5E-308	0.000245353
TACCA	0.00845969	-0.0152908	< 5E-308	0.000162877
GCCAA	0.00844382	-0.0152849	< 5E-308	0.000183853
TAGAC	0.00835045	-0.0153053	< 5E-308	0.000151415
GCTAT	0.00834274	-0.0153046	< 5E-308	8.71909e-05
TGTGA	0.00831853	-0.015256	< 5E-308	0.000255758
TACGA	0.00827545	-0.0153135	< 5E-308	5.48306e-05
GCAAT	0.00821439	-0.0153021	< 5E-308	0.000111147
GCTAC	0.00817484	-0.0152966	< 5E-308	9.68745e-05
CGCAT	0.00814707	-0.0153101	< 5E-308	4.9455e-05
TAAGG	0.00799558	-0.0153106	< 5E-308	0.000119005
AACAA	0.00791303	-0.0152951	< 5E-308	0.000226014
GGGGA	0.00787901	-0.0152676	< 5E-308	0.00019082
CCTAA	0.00786839	-0.015307	< 5E-308	0.00010123
TAGCG	0.00783692	-0.0153041	< 5E-308	4.06395e-05
ATGGG	0.00782263	-0.0152895	< 5E-308	0.000152418
TTAAT	0.00769264	-0.0152907	< 5E-308	0.000134742
GATAA	0.00765907	-0.0153087	< 5E-308	0.000117779
CGATT	0.00759995	-0.0153111	< 5E-308	4.09135e-05
CCAAA	0.00751853	-0.0152711	< 5E-308	0.000186174
AGCGG	0.00747383	-0.0153127	< 5E-308	6.54242e-05
GTGGA	0.00738772	-0.0152792	< 5E-308	0.000167854
ACGTT	0.00731683	-0.0153069	< 5E-308	5.20366e-05
CCAAT	0.00731215	-0.015304	< 5E-308	9.67399e-05
TTAAA	0.00729248	-0.015275	< 5E-308	0.000173464
GCTAA	0.00723362	-0.0153036	< 5E-308	7.62877e-05
ACCAC	0.00723262	-0.015288	< 5E-308	0.000129051
TGTTA	0.00714235	-0.0153058	< 5E-308	9.114e-05
TACCG	0.00700141	-0.0153064	< 5E-308	3.52682e-05
CTAAA	0.00699992	-0.0153098	< 5E-308	0.000122481
CTGAG	0.00699419	-0.0152556	< 5E-308	0.00021634
CACAA	0.00696109	-0.0152928	< 5E-308	0.000146942
ACCAT	0.00692783	-0.0152934	< 5E-308	0.000110316
AAGAG	0.00692639	-0.0152716	< 5E-308	0.000195211
ATGCG	0.00684542	-0.0153039	< 5E-308	4.25854e-05
TAAGA	0.00676594	-0.015301	< 5E-308	0.000132124
TCAAA	0.00675774	-0.0152923	< 5E-308	0.000146824
ATATC	0.00675018	-0.0153005	< 5E-308	7.10896e-05
TTTTG	0.00663054	-0.0152856	< 5E-308	0.000118936
CATAT	0.00660721	-0.0152962	< 5E-308	9.10076e-05
GATGA	0.00659632	-0.0152824	< 5E-308	0.000129853
AGCAA	0.00655167	-0.0152923	< 5E-308	0.000134685
TTGAG	0.00649738	-0.015296	< 5E-308	0.000107514
CAGAA	0.00636565	-0.0152724	< 5E-308	0.000181593
TACGC	0.00631662	-0.0153035	< 5E-308	2.09099e-05
GGACG	0.00630659	-0.0153097	< 5E-308	6.04769e-05
TGGAA	0.00629708	-0.0152726	< 5E-308	0.0001581
TCAAT	0.00611427	-0.0153056	< 5E-308	6.57012e-05
TCGGA	0.00604942	-0.0153108	< 5E-308	4.10058e-05
GATAT	0.00604256	-0.015296	< 5E-308	6.87802e-05
TTAAC	0.00593323	-0.0152949	< 5E-308	7.41442e-05
TACGG	0.0059127	-0.0153046	< 5E-308	2.33875e-05
ATGAG	0.00590514	-0.015298	< 5E-308	8.9443e-05
CATTC	0.00585478	-0.0152864	< 5E-308	7.61933e-05
AACGG	0.00577412	-0.0153098	< 5E-308	4.33796e-05
AAGAA	0.0057547	-0.0152565	< 5E-308	0.000184974
GTGAC	0.00567955	-0.0152875	< 5E-308	8.41481e-05
TAACT	0.0056606	-0.0153001	< 5E-308	7.04783e-05
CGTAT	0.00560125	-0.0153026	< 5E-308	1.95776e-05
TGCAT	0.00557671	-0.0152995	< 5E-308	6.02851e-05
ATAAT	0.00553702	-0.0153018	< 5E-308	5.66576e-05
ATTAA	0.00553351	-0.0152898	< 5E-308	7.95861e-05
AAAAA	0.00536675	-0.0152743	< 5E-308	0.000128006
ATTTG	0.00523302	-0.0152934	< 5E-308	6.63565e-05
GACGA	0.00522196	-0.0153066	< 5E-308	4.25218e-05
ACATA	0.00517996	-0.0152997	< 5E-308	7.76442e-05
TGACA	0.0051535	-0.0152992	< 5E-308	8.93253e-05
CAAAT	0.00515029	-0.0152905	< 5E-308	7.79525e-05
TAACC	0.00511292	-0.0153013	< 5E-308	4.09789e-05
CCATA	0.00510131	-0.0153004	< 5E-308	4.81215e-05
ATAGA	0.00501612	-0.015306	< 5E-308	6.36517e-05
TTAAG	0.0050103	-0.0152959	< 5E-308	5.71606e-05
TTTTA	0.00498925	-0.0152749	< 5E-308	7.77222e-05
CGCAA	0.00497294	-0.0153067	< 5E-308	2.40772e-05
TTATT	0.0049716	-0.0152893	< 5E-308	5.67242e-05
GCATG	0.00496737	-0.0153013	< 5E-308	4.22316e-05
CTCAT	0.00483658	-0.0152958	< 5E-308	5.15564e-05
TGCCA	0.00470493	-0.0152806	< 5E-308	6.66042e-05
GGCAA	0.00470354	-0.0152963	< 5E-308	5.03043e-05
TCACG	0.00465184	-0.0153043	< 5E-308	2.0168e-05
ACACT	0.0046392	-0.0152889	< 5E-308	7.40211e-05
TATAT	0.0046189	-0.0152918	< 5E-308	4.34175e-05
AATCG	0.00458339	-0.0153047	< 5E-308	1.43622e-05
AAACG	0.00454885	-0.0153067	< 5E-308	3.33712e-05
CTTGG	0.00450618	-0.015287	< 5E-308	5.64109e-05
CTTTC	0.00444929	-0.015292	< 5E-308	5.13493e-05
CTCAA	0.00435077	-0.0152888	< 5E-308	5.6965e-05
ATGCC	0.00432216	-0.0152966	< 5E-308	3.69768e-05
TGGCA	0.00430677	-0.0152858	< 5E-308	5.45322e-05
CGATG	0.00424729	-0.0153037	< 5E-308	2.04954e-05
TTCAA	0.00423436	-0.0152957	< 5E-308	4.64142e-05
CACGG	0.00421821	-0.0153044	< 5E-308	2.38842e-05
AATGC	0.00421259	-0.0152973	< 5E-308	3.57928e-05
TTTGC	0.00418251	-0.0152962	< 5E-308	3.65622e-05
TTGCG	0.00411578	-0.0153043	< 5E-308	1.30356e-05
GCATA	0.00407634	-0.0153006	< 5E-308	2.58677e-05
ATCGC	0.00406059	-0.0153027	< 5E-308	8.83083e-06
ATAAG	0.0039736	-0.0153007	< 5E-308	3.23509e-05
ATCAA	0.00396432	-0.0152957	< 5E-308	3.82511e-05
GCGCA	0.00391107	-0.0153043	< 5E-308	1.43995e-05
GATTA	0.00390142	-0.0152999	< 5E-308	2.2208e-05
GCGGA	0.00388594	-0.0153057	< 5E-308	1.67731e-05
TAAAA	0.00386368	-0.0152945	< 5E-308	5.1284e-05
ATGAT	0.00379828	-0.0152914	< 5E-308	3.48468e-05
GGATT	0.00376518	-0.0152941	< 5E-308	2.79537e-05
CGTTT	0.00367268	-0.0153032	< 5E-308	1.16559e-05
TATCT	0.00365772	-0.0153021	< 5E-308	2.13405e-05
AAAGC	0.00364902	-0.0152865	< 5E-308	4.71574e-05
TGATT	0.00363236	-0.0152966	< 5E-308	3.07521e-05
ATGCT	0.00360559	-0.0152919	< 5E-308	2.84816e-05
CACGA	0.00357849	-0.0153035	< 5E-308	1.63484e-05
CTACC	0.00356096	-0.015296	< 5E-308	2.16655e-05
ACAGC	0.00353777	-0.0152894	< 5E-308	4.19535e-05
TGTTG	0.00346665	-0.0152959	< 5E-308	2.56084e-05
ATTCG	0.00341069	-0.0153013	< 5E-308	8.50596e-06
TCATG	0.00339149	-0.0152928	< 5E-308	2.6041e-05
TCGAA	0.00336115	-0.0153031	< 5E-308	1.22129e-05
GGATG	0.00332582	-0.015288	< 5E-308	2.91201e-05
CATCA	0.00309643	-0.0152933	< 5E-308	2.29951e-05
ATAAC	0.00308146	-0.0153039	< 5E-308	1.60152e-05
AACCA	0.00305508	-0.0152917	< 5E-308	2.84407e-05
ATCGG	0.00299204	-0.0152999	< 5E-308	6.22991e-06
AATAT	0.00298983	-0.0152962	< 5E-308	1.97782e-05
CCAAG	0.00297867	-0.0152862	< 5E-308	2.87075e-05
AAATG	0.00294086	-0.0152873	< 5E-308	3.13049e-05
ATCAC	0.00292155	-0.0152994	< 5E-308	1.49932e-05
TAACA	0.002778	-0.0152989	< 5E-308	1.77362e-05
CGAAA	0.00271777	-0.0153064	< 5E-308	1.1119e-05
AGCGC	0.00267688	-0.0152999	< 5E-308	7.18036e-06
ATCAG	0.00265745	-0.0152971	< 5E-308	1.60953e-05
GCGAT	0.00263404	-0.0153007	< 5E-308	4.4008e-06
TAATT	0.0026118	-0.0152987	< 5E-308	1.2049e-05
TGAAT	0.00249709	-0.0152976	< 5E-308	1.68375e-05
CACTA	0.00247777	-0.0152992	< 5E-308	1.08629e-05
AATAC	0.00247172	-0.0152979	< 5E-308	1.22494e-05
ATCAT	0.00246132	-0.0152962	< 5E-308	1.16657e-05
ACCCA	0.00243296	-0.0152889	< 5E-308	1.86209e-05
ATATT	0.00239177	-0.015294	< 5E-308	1.2675e-05
AGCAT	0.00237147	-0.015296	< 5E-308	1.21893e-05
TATCC	0.00232249	-0.0152976	< 5E-308	7.12857e-06
GCAAC	0.00227151	-0.0153007	< 5E-308	8.60536e-06
TCATA	0.00226733	-0.0152985	< 5E-308	9.72081e-06
AGGGA	0.0022574	-0.0152922	< 5E-308	1.77942e-05
ATGTG	0.00224367	-0.0152928	< 5E-308	1.25159e-05
ATTTA	0.00223524	-0.0152933	< 5E-308	1.26588e-05
GACGT	0.0021473	-0.0153005	< 5E-308	5.19743e-06
CCCAA	0.00211612	-0.015292	< 5E-308	1.13245e-05
TTGCA	0.00207329	-0.0152963	< 5E-308	9.56146e-06
CCACG	0.00198568	-0.0152986	< 5E-308	4.71387e-06
CTGTG	0.0019818	-0.0152834	< 5E-308	1.68291e-05
CAGAG	0.00197758	-0.0152849	< 5E-308	1.73782e-05
GCAGA	0.00196518	-0.0152933	< 5E-308	1.26313e-05
AAGGG	0.00192145	-0.0152928	< 5E-308	1.0599e-05
TGGGG	0.00191624	-0.0152874	< 5E-308	1.1164e-05
ACAGT	0.00189794	-0.0152937	< 5E-308	1.15574e-05
TTTCG	0.00188743	-0.0152994	< 5E-308	3.25848e-06
AAGCA	0.00188659	-0.0152923	< 5E-308	1.22405e-05
GGATA	0.00187767	-0.0152975	< 5E-308	7.23551e-06
TGTGG	0.00184359	-0.015291	< 5E-308	1.03608e-05
AGATG	0.00184189	-0.0152912	< 5E-308	1.10236e-05
GAGAA	0.00182833	-0.0152901	< 5E-308	1.40028e-05
ATAGC	0.00177114	-0.0152985	< 5E-308	4.8995e-06
AACGC	0.00176214	-0.0153	< 5E-308	3.1724e-06
TTGCT	0.00172488	-0.0152947	< 5E-308	6.14787e-06
TGAAG	0.00169907	-0.0152906	< 5E-308	1.13267e-05
GACCT	0.00165494	-0.0152927	< 5E-308	8.17993e-06
TCAAG	0.00164463	-0.0152939	< 5E-308	7.17854e-06
CAACC	0.00160125	-0.0152968	< 5E-308	5.20987e-06
CAACA	0.00159911	-0.0152964	< 5E-308	6.97672e-06
TAAGC	0.00158786	-0.0152973	< 5E-308	4.23955e-06
CACCA	0.00156106	-0.015292	< 5E-308	7.08072e-06
GCTGA	0.00153857	-0.0152947	< 5E-308	6.39733e-06
TGAGG	0.00147878	-0.0152898	< 5E-308	7.63701e-06
GCAAG	0.00147681	-0.0152949	< 5E-308	5.47931e-06
TTACT	0.00145084	-0.0152984	< 5E-308	3.8957e-06
GTGAA	0.00140732	-0.0152922	< 5E-308	6.28864e-06
TACTG	0.00133448	-0.0152966	< 5E-308	4.4012e-06
CCATG	0.00130674	-0.015294	< 5E-308	4.01243e-06
GAAAA	0.00129453	-0.0152884	< 5E-308	8.02035e-06
GCTTA	0.00128992	-0.015298	< 5E-308	1.94598e-06
TTGTG	0.0012613	-0.0152938	< 5E-308	4.06283e-06
CTACT	0.0012529	-0.0152965	< 5E-308	2.64311e-06
ATTTT	0.00122109	-0.0152912	< 5E-308	4.60711e-06
TCTAA	0.00114735	-0.0152966	< 5E-308	2.63659e-06
TATTC	0.00112336	-0.0152958	< 5E-308	2.07613e-06
AACAG	0.00111762	-0.0152952	< 5E-308	4.47763e-06
TAATC	0.0011049	-0.0152977	< 5E-308	1.40929e-06
ATGCA	0.00101317	-0.0152971	< 5E-308	2.22557e-06
GTTAT	0.000978024	-0.0152975	< 5E-308	1.03536e-06
ACGTA	0.000966959	-0.0152977	< 5E-308	6.80347e-07
TCAGA	0.000913936	-0.0152918	< 5E-308	3.22192e-06
TGTAT	0.000861878	-0.0152953	< 5E-308	1.65472e-06
GCATT	0.000803338	-0.0152961	< 5E-308	1.15599e-06
TACGT	0.000774203	-0.0152968	< 5E-308	2.85697e-07
CCTAT	0.000624993	-0.0152959	< 5E-308	5.45242e-07
AATAA	0.000552796	-0.0152955	< 5E-308	8.90222e-07
TACCT	0.000543634	-0.015296	< 5E-308	4.92219e-07
CTGCT	0.000543283	-0.0152948	< 5E-308	7.61374e-07
CATGC	0.000534016	-0.0152961	< 5E-308	5.25192e-07
ACACA	0.000523064	-0.0152943	< 5E-308	1.09975e-06
CATAG	0.000439432	-0.0152965	< 5E-308	3.76676e-07
TACTA	0.000424926	-0.0152961	< 5E-308	2.65377e-07
AATCA	0.000419909	-0.0152964	< 5E-308	3.83373e-07
ATGGC	0.000362083	-0.0152948	< 5E-308	3.33335e-07
CTACA	0.000351154	-0.0152956	< 5E-308	2.80514e-07
TTCAT	0.000346274	-0.0152952	< 5E-308	2.95152e-07
GATTG	0.000342541	-0.0152957	< 5E-308	2.36914e-07
ATCTA	0.000313818	-0.0152965	< 5E-308	1.32456e-07
GCGTA	0.000311959	-0.015296	< 5E-308	3.77168e-08
ACCTT	0.00031054	-0.0152958	< 5E-308	2.1761e-07
ATCCG	0.000292927	-0.015296	< 5E-308	6.43311e-08
ACATC	0.000269958	-0.0152956	< 5E-308	1.81998e-07
TTTCA	0.000256826	-0.0152956	< 5E-308	1.86695e-07
CGTAA	0.000224802	-0.015296	< 5E-308	2.54367e-08
GAAAG	0.00020264	-0.0152949	< 5E-308	1.69652e-07
GAGGG	0.00017446	-0.0152954	< 5E-308	8.5612e-08
CATAC	0.00012867	-0.0152957	< 5E-308	3.29469e-08
CCAGA	0.000123738	-0.0152951	< 5E-308	6.07647e-08
ATTCA	0.00011778	-0.0152954	< 5E-308	3.6588e-08
CTCTA	3.89725e-05	-0.0152956	< 5E-308	3.07821e-09
GAAGG	3.81021e-05	-0.0152956	< 5E-308	4.70387e-09
TACCC	1.15032e-05	-0.0152956	< 5E-308	1.91363e-10
CAAGC	-4.32584e-06	-0.0152956	< 5E-308	4.637e-11
CCAAC	-3.22222e-05	-0.0152956	< 5E-308	2.2537e-09
ACGAG	-5.46731e-05	-0.0152955	< 5E-308	4.24037e-09
ACCGC	-0.000120968	-0.0152954	< 5E-308	1.33096e-08
ACAAC	-0.000133408	-0.0152953	< 5E-308	4.43339e-08
CTAGC	-0.000150471	-0.0152954	< 5E-308	3.3201e-08
ACGCA	-0.000167222	-0.0152952	< 5E-308	3.64176e-08
AGCCA	-0.000221505	-0.0152964	< 5E-308	1.69472e-07
ACTAC	-0.000280171	-0.0152953	< 5E-308	1.56445e-07
ATACA	-0.000299839	-0.0152952	< 5E-308	2.2148e-07
GCCAT	-0.000330872	-0.0152961	< 5E-308	2.47946e-07
TAATA	-0.000373381	-0.0152955	< 5E-308	2.60219e-07
GATGC	-0.000395546	-0.0152956	< 5E-308	3.10528e-07
TTAGC	-0.000457423	-0.0152956	< 5E-308	3.20398e-07
ATTAG	-0.000475327	-0.015295	< 5E-308	3.11645e-07
GGCTA	-0.000479703	-0.0152953	< 5E-308	3.29096e-07
GTATG	-0.000511897	-0.0152951	< 5E-308	3.612e-07
AACGA	-0.000586814	-0.015294	< 5E-308	5.53753e-07
ATATA	-0.000618931	-0.0152961	< 5E-308	8.34355e-07
CACAT	-0.000628787	-0.0152957	< 5E-308	1.04601e-06
ATCGT	-0.000694286	-0.0152948	< 5E-308	3.17897e-07
ACACC	-0.000726403	-0.0152965	< 5E-308	1.48882e-06
ACGCT	-0.000735526	-0.0152945	< 5E-308	6.78141e-07
CCTAC	-0.000757988	-0.0152953	< 5E-308	8.57542e-07
CACGC	-0.000789296	-0.0152944	< 5E-308	6.46366e-07
GATAC	-0.000833502	-0.0152944	< 5E-308	1.17698e-06
TTGGC	-0.000837734	-0.015296	< 5E-308	1.42001e-06
TATAG	-0.000849789	-0.0152944	< 5E-308	1.04573e-06
TGTAA	-0.000869587	-0.0152949	< 5E-308	1.79243e-06
CGAAT	-0.000874893	-0.0152946	< 5E-308	7.45825e-07
ACCAG	-0.000892271	-0.0152978	< 5E-308	2.58185e-06
TAGCA	-0.000948502	-0.0152948	< 5E-308	1.81831e-06
AATTG	-0.000960301	-0.0152942	< 5E-308	1.97453e-06
AATCC	-0.000962395	-0.0152944	< 5E-308	1.49459e-06
AGGCG	-0.00109939	-0.015293	< 5E-308	1.06869e-06
CCGAT	-0.00114673	-0.015294	< 5E-308	9.65991e-07
ACACG	-0.00127249	-0.0152931	< 5E-308	2.58429e-06
AACGT	-0.00127971	-0.0152936	< 5E-308	1.72373e-06
TGCTT	-0.00128129	-0.0152956	< 5E-308	3.12431e-06
TACAT	-0.0014417	-0.0152945	< 5E-308	4.2278e-06
CCACA	-0.00145761	-0.0152981	< 5E-308	6.27031e-06
GAGCG	-0.00152856	-0.0152929	< 5E-308	2.66731e-06
GCATC	-0.0015786	-0.0152944	< 5E-308	3.58798e-06
GATTT	-0.00159901	-0.0152952	< 5E-308	5.58021e-06
CGGAT	-0.0016535	-0.0152925	< 5E-308	2.47468e-06
ACGCC	-0.00174512	-0.0152916	< 5E-308	2.8535e-06
ATCCA	-0.00175439	-0.0152957	< 5E-308	6.71741e-06
AGAGG	-0.00177777	-0.0153002	< 5E-308	1.1203e-05
CCGCA	-0.00177837	-0.0152922	< 5E-308	3.12753e-06
GTAAC	-0.00179278	-0.0152926	< 5E-308	4.01129e-06
CAGGA	-0.00179951	-0.0152998	< 5E-308	1.18727e-05
GGCGA	-0.00196809	-0.01529	< 5E-308	3.33136e-06
AAACA	-0.00197534	-0.0152983	< 5E-308	1.61581e-05
TAAAT	-0.00198445	-0.0152961	< 5E-308	9.88957e-06
GGGAT	-0.00201262	-0.0152969	< 5E-308	8.41784e-06
AACCT	-0.00207548	-0.0152931	< 5E-308	1.02239e-05
CCGGA	-0.00209202	-0.0152898	< 5E-308	4.94036e-06
CTGCA	-0.00215019	-0.0152984	< 5E-308	1.49474e-05
CTCTT	-0.00221151	-0.0152949	< 5E-308	1.03691e-05
GGGGG	-0.00222481	-0.0152976	< 5E-308	9.52545e-06
AGCGT	-0.0022453	-0.0152918	< 5E-308	4.18983e-06
CGGGA	-0.00226936	-0.0152913	< 5E-308	7.44497e-06
GAATA	-0.00229596	-0.0152902	< 5E-308	1.04845e-05
GTATA	-0.00234398	-0.0152952	< 5E-308	7.72245e-06
ACGTG	-0.00234949	-0.0152923	< 5E-308	7.29975e-06
GATCA	-0.00236424	-0.0152932	< 5E-308	1.05401e-05
TGCTG	-0.00252121	-0.0153052	< 5E-308	1.99257e-05
AGCCG	-0.00254943	-0.0152925	< 5E-308	8.59559e-06
GAATG	-0.0025823	-0.0152936	< 5E-308	1.62794e-05
TTTTT	-0.00263457	-0.0153025	< 5E-308	1.9651e-05
AAGCC	-0.0026491	-0.0152999	< 5E-308	1.95427e-05
AGGGG	-0.00264981	-0.0152999	< 5E-308	1.78103e-05
GAACG	-0.00266082	-0.015288	< 5E-308	9.12491e-06
CGAGA	-0.00266797	-0.0152895	< 5E-308	1.21002e-05
CGTTA	-0.00269486	-0.015291	< 5E-308	4.04571e-06
TTGCC	-0.00270536	-0.0152934	< 5E-308	1.3322e-05
ACTCG	-0.00272649	-0.0152888	< 5E-308	1.22199e-05
TGAGC	-0.00273894	-0.015294	< 5E-308	1.86129e-05
AATTA	-0.00278224	-0.0152916	< 5E-308	1.46698e-05
AGCAG	-0.00280133	-0.0153056	< 5E-308	2.71237e-05
GAGCA	-0.00280403	-0.0152987	< 5E-308	2.37144e-05
GTGAT	-0.0028294	-0.0152979	< 5E-308	1.63439e-05
TGACG	-0.00284642	-0.0152891	< 5E-308	1.19012e-05
TTCTA	-0.00297297	-0.0152937	< 5E-308	1.61074e-05
ATTTC	-0.00303091	-0.0152979	< 5E-308	1.95052e-05
GCCTA	-0.00305702	-0.0152947	< 5E-308	1.44307e-05
TCCAA	-0.00310216	-0.0152973	< 5E-308	2.33497e-05
CTTGC	-0.00313326	-0.0152944	< 5E-308	1.95901e-05
CGCCA	-0.00316274	-0.0152889	< 5E-308	1.17606e-05
GCACG	-0.00320625	-0.0152906	< 5E-308	9.99188e-06
GTTGA	-0.00322183	-0.0152904	< 5E-308	1.71831e-05
AGCTA	-0.00327893	-0.0152966	< 5E-308	2.13501e-05
ATTCC	-0.00328008	-0.0152975	< 5E-308	1.93876e-05
CGTGA	-0.00330832	-0.0152898	< 5E-308	1.34947e-05
AATTC	-0.00332644	-0.0152932	< 5E-308	1.98915e-05
ATTCT	-0.00335912	-0.0152927	< 5E-308	2.28422e-05
GCCAC	-0.00341401	-0.0153039	< 5E-308	3.00197e-05
TCGTA	-0.00345406	-0.015291	< 5E-308	6.9954e-06
AACCC	-0.00350874	-0.0152972	< 5E-308	2.71993e-05
CAGCA	-0.0035149	-0.0153081	< 5E-308	4.25163e-05
CTTGT	-0.00351688	-0.015298	< 5E-308	2.80957e-05
GTTAC	-0.00358501	-0.0152925	< 5E-308	1.48169e-05
TCGCA	-0.00361244	-0.0152875	< 5E-308	1.13164e-05
GAAAC	-0.00368482	-0.0153014	< 5E-308	4.57488e-05
GACCC	-0.0036944	-0.0152968	< 5E-308	3.341e-05
TATTT	-0.0036982	-0.0153067	< 5E-308	3.69069e-05
CAACG	-0.00369951	-0.0152877	< 5E-308	1.59438e-05
ATACT	-0.00371104	-0.0152948	< 5E-308	3.05448e-05
AAGCT	-0.0037465	-0.0153072	< 5E-308	4.27322e-05
AAACC	-0.00376225	-0.015301	< 5E-308	4.11985e-05
CGCTT	-0.00376729	-0.0152897	< 5E-308	1.09732e-05
CATCT	-0.00378486	-0.0152978	< 5E-308	3.06168e-05
TGTAC	-0.00384279	-0.0152945	< 5E-308	3.09432e-05
ACCTG	-0.00389884	-0.0153064	< 5E-308	5.00084e-05
AGTGG	-0.00403961	-0.0152989	< 5E-308	3.94351e-05
GTATC	-0.00411525	-0.0152924	< 5E-308	1.76138e-05
CCTTA	-0.00414144	-0.0152946	< 5E-308	2.83831e-05
GAAGA	-0.00415728	-0.0153149	< 5E-308	7.77371e-05
TGTCA	-0.004194	-0.0152961	< 5E-308	4.23015e-05
AACAC	-0.00424498	-0.0152961	< 5E-308	5.48575e-05
GTTGG	-0.004351	-0.0152937	< 5E-308	3.27109e-05
TAGCC	-0.00436259	-0.0152961	< 5E-308	3.2334e-05
GCAGC	-0.00436458	-0.0152992	< 5E-308	4.57278e-05
CCACC	-0.00436556	-0.0153053	< 5E-308	4.57928e-05
GAGAG	-0.004436	-0.0153094	< 5E-308	7.0206e-05
GCGTT	-0.00444454	-0.0152894	< 5E-308	1.13695e-05
TCACA	-0.00450546	-0.0153004	< 5E-308	5.73636e-05
CGCAG	-0.00451895	-0.0152847	< 5E-308	2.75141e-05
CGATC	-0.00462493	-0.0152882	< 5E-308	1.25153e-05
GGCAT	-0.00464357	-0.0152906	< 5E-308	3.6906e-05
CCATT	-0.00466513	-0.0153035	< 5E-308	4.7789e-05
TCGAT	-0.00470869	-0.0152881	< 5E-308	1.55221e-05
TATGT	-0.00475199	-0.0152893	< 5E-308	3.85739e-05
GAACC	-0.00475298	-0.0152896	< 5E-308	5.25491e-05
TGATC	-0.00475369	-0.0152928	< 5E-308	4.21535e-05
GTACG	-0.00477032	-0.0152897	< 5E-308	1.10208e-05
CCCAT	-0.00478029	-0.0152941	< 5E-308	4.13754e-05
ATCCC	-0.00482484	-0.0152884	< 5E-308	3.14332e-05
GTTAA	-0.00482844	-0.0152938	< 5E-308	3.73028e-05
TCTAT	-0.00482984	-0.0152899	< 5E-308	3.66161e-05
TCTAC	-0.00483358	-0.0152923	< 5E-308	3.28111e-05
CAGTA	-0.00483483	-0.0152893	< 5E-308	4.6989e-05
AGCGA	-0.0049578	-0.0152861	< 5E-308	3.47928e-05
TTTCT	-0.00503154	-0.0153067	< 5E-308	7.07874e-05
TACAC	-0.0050917	-0.0152874	< 5E-308	4.80423e-05
GCGAG	-0.00511168	-0.0152866	< 5E-308	2.95489e-05
CTCAG	-0.00511696	-0.0153157	< 5E-308	9.41699e-05
TGGCG	-0.00511803	-0.015283	< 5E-308	2.90147e-05
TGCGT	-0.00511926	-0.0152847	< 5E-308	1.61391e-05
TTGTT	-0.00514102	-0.0153011	< 5E-308	6.00057e-05
GATGT	-0.00515029	-0.0153003	< 5E-308	5.73734e-05
TACAG	-0.00517213	-0.0153004	< 5E-308	7.26365e-05
CTCAC	-0.00524362	-0.0153019	< 5E-308	6.89821e-05
GCCGA	-0.00543724	-0.0152875	< 5E-308	2.91813e-05
CATCC	-0.00546592	-0.0152939	< 5E-308	5.50265e-05
GAAGC	-0.00546742	-0.0153051	< 5E-308	8.58112e-05
CGAAG	-0.00549295	-0.0152832	< 5E-308	4.65586e-05
GGCGC	-0.00549404	-0.0152851	< 5E-308	1.99891e-05
GCGGG	-0.00559288	-0.0152879	< 5E-308	3.14157e-05
CACAG	-0.00559852	-0.0153115	< 5E-308	0.00012039
GCCCA	-0.00562549	-0.0153044	< 5E-308	7.81981e-05
ACCGG	-0.00565263	-0.015283	< 5E-308	3.12796e-05
GCGGT	-0.00566233	-0.0152872	< 5E-308	1.99676e-05
CGGCA	-0.00567778	-0.0152803	< 5E-308	3.01923e-05
AATAG	-0.00570877	-0.0152859	< 5E-308	6.22114e-05
CTCGA	-0.00574703	-0.0152829	< 5E-308	4.03908e-05
ACGGG	-0.00582673	-0.0152814	< 5E-308	3.7972e-05
CCGAA	-0.00583838	-0.0152841	< 5E-308	4.43662e-05
CGGAA	-0.00585237	-0.0152765	< 5E-308	4.78051e-05
TTTGT	-0.00601657	-0.0153116	< 5E-308	0.000103806
AAAAT	-0.00605207	-0.0153048	< 5E-308	0.00012975
TCATT	-0.00609405	-0.0153071	< 5E-308	8.64107e-05
CCGCT	-0.00613357	-0.0152847	< 5E-308	2.81112e-05
TCTTA	-0.00614244	-0.0152923	< 5E-308	7.00162e-05
CGCAC	-0.00616799	-0.0152815	< 5E-308	3.83047e-05
ACCCG	-0.00617285	-0.0152816	< 5E-308	3.82428e-05
TTTTC	-0.00629408	-0.0153049	< 5E-308	9.95532e-05
CACCT	-0.00632027	-0.0153059	< 5E-308	9.82332e-05
TTAGA	-0.00639354	-0.0152878	< 5E-308	9.17046e-05
CAGCT	-0.0064252	-0.0153131	< 5E-308	0.000120334
CGTAC	-0.00643222	-0.0152847	< 5E-308	2.21153e-05
AACCG	-0.0064695	-0.0152813	< 5E-308	4.72708e-05
CTGCC	-0.00649611	-0.0153183	< 5E-308	0.000126862
CATGT	-0.00650614	-0.0152921	< 5E-308	8.34205e-05
TGCGG	-0.00652573	-0.0152821	< 5E-308	4.77359e-05
ACGCG	-0.00659246	-0.0152897	< 5E-308	2.04946e-05
TAGCT	-0.00661777	-0.0152862	< 5E-308	6.6102e-05
GTAAA	-0.00663969	-0.0152812	< 5E-308	9.23811e-05
ATTGT	-0.00664122	-0.0152947	< 5E-308	9.35109e-05
GGGAA	-0.00667113	-0.0153009	< 5E-308	0.000135429
CTAGA	-0.006677	-0.0152974	< 5E-308	0.000110426
CCATC	-0.00672045	-0.0152981	< 5E-308	8.13884e-05
CGTTG	-0.00676141	-0.0152869	< 5E-308	3.75655e-05
AATTT	-0.00677453	-0.0152979	< 5E-308	0.000116535
CACTT	-0.00677846	-0.0153027	< 5E-308	0.000118586
GCCGC	-0.00681807	-0.0152888	< 5E-308	4.28998e-05
TCGCT	-0.00690874	-0.0152805	< 5E-308	3.11358e-05
AAATA	-0.00693606	-0.0153074	< 5E-308	0.000162764
CCTGA	-0.00697122	-0.0153109	< 5E-308	0.000148419
CGCTC	-0.00716247	-0.0152881	< 5E-308	4.10578e-05
GCGCC	-0.00717197	-0.0152845	< 5E-308	3.67305e-05
TTCGG	-0.00718407	-0.0152809	< 5E-308	4.13828e-05
CAGCC	-0.00722498	-0.0153119	< 5E-308	0.000152126
GTTTA	-0.0072532	-0.0152882	< 5E-308	7.92468e-05
TCATC	-0.00729394	-0.0152911	< 5E-308	8.6207e-05
GCGCT	-0.00730981	-0.0152872	< 5E-308	4.43695e-05
AGCTG	-0.00732797	-0.0153324	< 5E-308	0.000199599
CAACT	-0.00733302	-0.0152889	< 5E-308	0.000127403
CCCTA	-0.00733784	-0.0152884	< 5E-308	7.27762e-05
CTGGG	-0.00734066	-0.0153193	< 5E-308	0.000192991
TTGTA	-0.00734353	-0.0152938	< 5E-308	0.000115145
AAGTG	-0.00737376	-0.0152945	< 5E-308	0.000137129
ACGGC	-0.0074022	-0.0152807	< 5E-308	5.52402e-05
TCGAG	-0.00740551	-0.015279	< 5E-308	5.29799e-05
TGCCG	-0.00742843	-0.0152828	< 5E-308	5.56452e-05
GACGC	-0.00743604	-0.0152822	< 5E-308	7.5364e-05
GCTTG	-0.00750706	-0.0152873	< 5E-308	9.06424e-05
GGCGG	-0.00750905	-0.0152849	< 5E-308	5.3114e-05
AAATC	-0.00751333	-0.0152891	< 5E-308	0.000131988
GCGTG	-0.00755045	-0.0152826	< 5E-308	4.1989e-05
CGCGA	-0.00758685	-0.0152859	< 5E-308	2.13191e-05
GCGGC	-0.00759172	-0.015286	< 5E-308	4.96505e-05
GCACA	-0.00767201	-0.0153058	< 5E-308	0.000183275
GTTGC	-0.00771181	-0.0152888	< 5E-308	7.52094e-05
AGTGA	-0.00771433	-0.0153059	< 5E-308	0.00017846
CTTCA	-0.00774625	-0.0153088	< 5E-308	0.000169545
AAGAT	-0.00778274	-0.0153015	< 5E-308	0.000186341
ATCTG	-0.00785329	-0.0152938	< 5E-308	0.000154948
TTCAC	-0.00786044	-0.01529	< 5E-308	0.000115852
TGCGC	-0.00786923	-0.0152824	< 5E-308	4.78073e-05
ATGTT	-0.00790534	-0.015292	< 5E-308	0.000120743
AGTAT	-0.00799879	-0.0152893	< 5E-308	9.83763e-05
CACGT	-0.00802061	-0.0152867	< 5E-308	6.29587e-05
TAGAA	-0.00803081	-0.0152885	< 5E-308	0.000182883
CCACT	-0.00804077	-0.0153006	< 5E-308	0.000138322
TCCAT	-0.0080567	-0.0153041	< 5E-308	0.000131885
GGGCG	-0.00809303	-0.0152803	< 5E-308	5.0484e-05
TGACC	-0.00814037	-0.0153064	< 5E-308	0.000181199
GGCGT	-0.00819661	-0.0152832	< 5E-308	3.7725e-05
CGTGG	-0.00827058	-0.0152866	< 5E-308	8.89227e-05
TTCGC	-0.0082932	-0.0152807	< 5E-308	4.0897e-05
TCCTA	-0.00830806	-0.0152966	< 5E-308	0.000113483
TCTGA	-0.00838914	-0.0153158	< 5E-308	0.000241465
TCACC	-0.00842396	-0.0152889	< 5E-308	0.000127108
ACTCC	-0.00843885	-0.0152982	< 5E-308	0.000181058
GTCAA	-0.0084479	-0.0152786	< 5E-308	0.00011666
CAGCG	-0.00846894	-0.0152806	< 5E-308	0.000110781
GTATT	-0.00847078	-0.0152905	< 5E-308	0.000108945
TCAAC	-0.00850379	-0.0152925	< 5E-308	0.000144534
TAGAG	-0.00854783	-0.0152815	< 5E-308	0.000160913
CGAGG	-0.00858872	-0.0152805	< 5E-308	0.000102524
GCCGG	-0.00863052	-0.015281	< 5E-308	6.86297e-05
CTACG	-0.00863117	-0.0152795	< 5E-308	5.0218e-05
TGGCT	-0.00866193	-0.0153142	< 5E-308	0.000197861
CAGTG	-0.00867252	-0.0153183	< 5E-308	0.000235002
ATCCT	-0.00868718	-0.0152956	< 5E-308	0.000141269
AGCCC	-0.00883438	-0.0153026	< 5E-308	0.000174349
TGCGA	-0.00891913	-0.0152741	< 5E-308	9.47025e-05
GCTTT	-0.00898756	-0.0152976	< 5E-308	0.000154939
TCTCG	-0.00908638	-0.01528	< 5E-308	6.41815e-05
TGTTT	-0.00909263	-0.01532	< 5E-308	0.000225266
GTGGG	-0.00909338	-0.0153023	< 5E-308	0.000177082
TCGTG	-0.00914927	-0.0152831	< 5E-308	7.66959e-05
CGAGC	-0.00927351	-0.0152822	< 5E-308	9.74562e-05
AGACC	-0.00936185	-0.0152976	< 5E-308	0.00026493
CAGAT	-0.00940674	-0.0153082	< 5E-308	0.000265828
CGTCA	-0.00943894	-0.0152779	< 5E-308	7.27903e-05
ACCGA	-0.00947543	-0.0152729	< 5E-308	0.000126182
TGGAG	-0.00952892	-0.0153373	< 5E-308	0.000339182
GCTCA	-0.00953559	-0.0153095	< 5E-308	0.000206907
GGAGG	-0.0095488	-0.0153161	< 5E-308	0.00026818
GTAAT	-0.00960148	-0.0152775	< 5E-308	0.000106721
CGGGT	-0.00964297	-0.0152803	< 5E-308	5.5307e-05
GCACC	-0.00973109	-0.0153055	< 5E-308	0.000199626
GAGAT	-0.00974238	-0.0152749	< 5E-308	0.000221641
AGAAA	-0.0097788	-0.015366	< 5E-308	0.000539243
CTCGC	-0.00984547	-0.0152819	< 5E-308	8.54772e-05
GTGCG	-0.00984631	-0.0152777	< 5E-308	5.90018e-05
CGCTG	-0.00984713	-0.0152705	< 5E-308	0.000124903
ACCCT	-0.00985568	-0.0152994	< 5E-308	0.000216166
TGTCG	-0.00989456	-0.0152755	< 5E-308	7.63971e-05
AGACG	-0.00989625	-0.0152711	< 5E-308	0.000162047
CGAGT	-0.00994431	-0.0152752	< 5E-308	7.56777e-05
CTGGC	-0.0100222	-0.0153153	< 5E-308	0.000295341
CAAGT	-0.0100543	-0.0152948	< 5E-308	0.000211606
TGTGC	-0.0100552	-0.0153079	< 5E-308	0.000226175
GCTGG	-0.0100679	-0.0153371	< 5E-308	0.000312786
CGCCT	-0.010068	-0.0152783	< 5E-308	9.41561e-05
TTCCA	-0.0100773	-0.0153144	< 5E-308	0.000259971
GGGGC	-0.0101249	-0.0152993	< 5E-308	0.000200377
TCCAC	-0.0101645	-0.0152901	< 5E-308	0.00018318
CTGTC	-0.010201	-0.0152942	< 5E-308	0.000259986
TGCAG	-0.0102232	-0.0152956	< 5E-308	0.000284702
TGCTC	-0.0102269	-0.0152922	< 5E-308	0.000182632
GGCCA	-0.0102331	-0.0153235	< 5E-308	0.000313784
GCTGC	-0.0102458	-0.0153152	< 5E-308	0.000245948
GGGCA	-0.0102551	-0.0153084	< 5E-308	0.000280797
AAATT	-0.0102622	-0.0152935	< 5E-308	0.000279638
GTGCA	-0.0102761	-0.0152953	< 5E-308	0.000213672
GATAG	-0.0102768	-0.0152705	< 5E-308	0.000168625
TTTCC	-0.0102884	-0.0153113	< 5E-308	0.0002271
CGCCC	-0.0103091	-0.0152801	< 5E-308	8.50308e-05
AATCT	-0.0103236	-0.0152898	< 5E-308	0.000225034
CTCCA	-0.010336	-0.0153141	< 5E-308	0.000278661
TTCTG	-0.010356	-0.0153191	< 5E-308	0.000303556
TTTAG	-0.010359	-0.0152873	< 5E-308	0.000211239
TCAGC	-0.0104102	-0.0153135	< 5E-308	0.000267893
CCCGC	-0.010423	-0.0152766	< 5E-308	7.49875e-05
CCGTA	-0.0105302	-0.0152786	< 5E-308	6.24943e-05
CCCAC	-0.0105324	-0.0152965	< 5E-308	0.000228517
GGAAA	-0.0105543	-0.0153412	< 5E-308	0.000465435
GTACC	-0.0105652	-0.0152806	< 5E-308	0.000135974
ACCTC	-0.0105688	-0.0152998	< 5E-308	0.000238617
AAGGC	-0.0106027	-0.0152891	< 5E-308	0.000274938
AGGAT	-0.0106063	-0.0152859	< 5E-308	0.000262056
TACTT	-0.0106299	-0.0152832	< 5E-308	0.000202863
CTCTG	-0.010631	-0.0153248	< 5E-308	0.000381284
CACCC	-0.0106391	-0.0153094	< 5E-308	0.000263048
AGCAC	-0.010713	-0.0153127	< 5E-308	0.000340943
CTCGT	-0.0108227	-0.0152758	< 5E-308	9.24275e-05
GCCAG	-0.0108546	-0.0153221	< 5E-308	0.000358788
CACCG	-0.0108955	-0.0152787	< 5E-308	0.000145618
TGGTG	-0.0109421	-0.0152997	< 5E-308	0.000275325
CGGTT	-0.0109587	-0.0152854	< 5E-308	8.26986e-05
ACTAG	-0.010983	-0.0152755	< 5E-308	0.000270565
GCGTC	-0.0110216	-0.015282	< 5E-308	6.78395e-05
AGAAG	-0.0110503	-0.0153257	< 5E-308	0.000498035
TCGCG	-0.0110505	-0.0152882	< 5E-308	3.33182e-05
TGTTC	-0.0110869	-0.0152973	< 5E-308	0.000225473
TGCCC	-0.0111258	-0.0152983	< 5E-308	0.000241686
CCGCC	-0.0111277	-0.0152832	< 5E-308	0.00012052
TGGTT	-0.0111338	-0.0152941	< 5E-308	0.000215928
TGGTA	-0.0111492	-0.0152812	< 5E-308	0.000197247
CGGCT	-0.0111652	-0.0152811	< 5E-308	0.000118509
TCTGG	-0.0111908	-0.0153215	< 5E-308	0.000356344
CCTTG	-0.0112262	-0.0152961	< 5E-308	0.000253521
AGTGC	-0.0112278	-0.0152794	< 5E-308	0.00020856
AGATA	-0.011242	-0.0152645	< 5E-308	0.000291374
GCTAG	-0.0112773	-0.0152904	< 5E-308	0.000181345
TGCCT	-0.0113563	-0.015295	< 5E-308	0.000291718
CTCGG	-0.0113614	-0.0152755	< 5E-308	0.000152492
ACCCC	-0.0113907	-0.0152976	< 5E-308	0.000239529
TCTTG	-0.0114586	-0.015285	< 5E-308	0.000241806
CACAC	-0.011472	-0.0153343	< 5E-308	0.000419426
CGCGC	-0.0115097	-0.0152885	< 5E-308	4.46884e-05
TCTAG	-0.0115119	-0.0152756	< 5E-308	0.000180488
TACTC	-0.0115158	-0.0152898	< 5E-308	0.000212182
GTAGC	-0.0115345	-0.0152939	< 5E-308	0.000184284
GGAAT	-0.0115405	-0.015274	< 5E-308	0.000273396
AGCTT	-0.0115538	-0.0153068	< 5E-308	0.000304511
GCGCG	-0.0115694	-0.0152853	< 5E-308	3.57921e-05
GGAGC	-0.0115903	-0.0153027	< 5E-308	0.000326516
GATTC	-0.0116188	-0.0152844	< 5E-308	0.000212929
CCTAG	-0.0117775	-0.0152962	< 5E-308	0.000245491
TTCTT	-0.0118418	-0.0152931	< 5E-308	0.000301224
GTACA	-0.0118605	-0.0152886	< 5E-308	0.000294003
AGAGC	-0.0120485	-0.0153435	< 5E-308	0.000516478
GATCC	-0.0121057	-0.0152925	< 5E-308	0.000214955
AGTTG	-0.0121534	-0.0152781	< 5E-308	0.000265001
GTTCA	-0.0122195	-0.0152929	< 5E-308	0.000258325
GGAAG	-0.0122409	-0.0153326	< 5E-308	0.000517857
AGCTC	-0.0124349	-0.0152974	< 5E-308	0.000324177
TAGGA	-0.0124394	-0.0152851	< 5E-308	0.000354981
AATGT	-0.0124811	-0.0152944	< 5E-308	0.000364925
CGTAG	-0.0125105	-0.0152745	< 5E-308	9.13977e-05
GAGGC	-0.0125512	-0.0153048	< 5E-308	0.000386789
GACGG	-0.0126848	-0.0152684	< 5E-308	0.000251419
ACTTC	-0.0127084	-0.0152885	< 5E-308	0.000472559
GCTCG	-0.0127094	-0.0152759	< 5E-308	0.000121942
GGTTA	-0.0127644	-0.0152895	< 5E-308	0.000172096
ATAGG	-0.0127688	-0.0152716	< 5E-308	0.000243758
TTCTC	-0.0128145	-0.015293	< 5E-308	0.000289567
GAGCC	-0.0128184	-0.0153112	< 5E-308	0.000411522
TTCCG	-0.0128632	-0.015278	< 5E-308	0.000159243
TGCAC	-0.0128769	-0.0153043	< 5E-308	0.000402851
AGTAA	-0.0128852	-0.0152566	< 5E-308	0.000309398
GTTTG	-0.012886	-0.0153051	< 5E-308	0.000309027
CGGCG	-0.01293	-0.0152834	< 5E-308	5.31452e-05
GCCGT	-0.0129505	-0.0152791	< 5E-308	0.000121053
TCGCC	-0.0129673	-0.0152782	< 5E-308	0.000111964
GATCG	-0.0129706	-0.0152757	< 5E-308	0.000115617
TGGGC	-0.0129753	-0.0152889	< 5E-308	0.000359466
GTCGT	-0.0129784	-0.0152747	< 5E-308	6.742e-05
GAATC	-0.0129785	-0.0152751	< 5E-308	0.000272684
CGTGC	-0.0130736	-0.0152736	< 5E-308	0.000123873
GTGGC	-0.0131443	-0.0153013	< 5E-308	0.00034309
GTGCT	-0.013182	-0.0152908	< 5E-308	0.000290163
TTCAG	-0.0131888	-0.0153332	< 5E-308	0.000511851
GGTAT	-0.0133225	-0.0152821	< 5E-308	0.000189352
CACTG	-0.0133464	-0.0153402	< 5E-308	0.000637552
TTGGT	-0.0133708	-0.0152838	< 5E-308	0.000299473
GGCAG	-0.0134062	-0.0153105	< 5E-308	0.000478528
TCGGC	-0.0134855	-0.0152735	< 5E-308	0.000111482
CTTAG	-0.0135304	-0.0152712	< 5E-308	0.000351815
TGTGT	-0.0136917	-0.015309	< 5E-308	0.000445558
TCGTT	-0.0136992	-0.0152682	< 5E-308	0.000105109
GGCCG	-0.0137365	-0.0152748	< 5E-308	0.00018118
GCCCG	-0.0137724	-0.015278	< 5E-308	0.000159123
CCCGA	-0.0138158	-0.0152772	< 5E-308	0.000209142
CGCGG	-0.0138451	-0.0152826	< 5E-308	8.05036e-05
GGGGT	-0.0138685	-0.0152899	< 5E-308	0.000276531
GGGTT	-0.0138747	-0.015286	< 5E-308	0.000224636
TCGTC	-0.0138965	-0.0152798	< 5E-308	0.000110344
CGGCC	-0.0139162	-0.0152741	< 5E-308	0.000203218
CAGTT	-0.0139258	-0.0153129	< 5E-308	0.000445062
CCCGT	-0.0139896	-0.0152741	< 5E-308	0.00012335
ACGTC	-0.0140053	-0.0152755	< 5E-308	0.000155678
CGGGG	-0.0140098	-0.0152619	< 5E-308	0.000204765
CGGTA	-0.0140119	-0.0152779	< 5E-308	0.00010964
ATCTC	-0.0140914	-0.015299	< 5E-308	0.000348016
CGCCG	-0.0141048	-0.0152816	< 5E-308	6.90105e-05
TTCGA	-0.0141473	-0.0152661	< 5E-308	0.000186713
ATGTA	-0.014215	-0.0152857	< 5E-308	0.000394734
GGCAC	-0.0142348	-0.0153014	< 5E-308	0.000475108
ATCTT	-0.0142638	-0.0152839	< 5E-308	0.000390662
CCGGG	-0.0143058	-0.0152693	< 5E-308	0.000205476
GAAAT	-0.0143069	-0.0153057	< 5E-308	0.000663353
CGCGT	-0.0143467	-0.0152916	< 5E-308	6.50227e-05
CCAGC	-0.0143567	-0.0153312	< 5E-308	0.000573164
CCGAG	-0.0144453	-0.0152748	< 5E-308	0.000312482
TTCGT	-0.0145848	-0.015278	< 5E-308	0.000172513
GTTCG	-0.0146333	-0.0152772	< 5E-308	0.000103014
ATGTC	-0.0146339	-0.0152791	< 5E-308	0.00035249
TAGTG	-0.0146796	-0.0152779	< 5E-308	0.000317866
CCCCA	-0.014779	-0.0153129	< 5E-308	0.000477099
TGGCC	-0.0148262	-0.0153411	< 5E-308	0.000604024
CCTGG	-0.0148721	-0.0153389	< 5E-308	0.000663669
GTTTT	-0.0148734	-0.0153163	< 5E-308	0.000477483
TCCGG	-0.0149652	-0.0152674	< 5E-308	0.000169016
CCTCA	-0.0150175	-0.0153059	< 5E-308	0.000528778
GGATC	-0.0150238	-0.0152716	< 5E-308	0.000324163
AGTCG	-0.0151339	-0.0152686	< 5E-308	0.00014456
AGTAC	-0.0152152	-0.0152773	< 5E-308	0.00040119
GTTGT	-0.015238	-0.0152809	< 5E-308	0.000327568
CTTCT	-0.015346	-0.0153051	< 5E-308	0.000544573
CACTC	-0.0153611	-0.0152749	< 5E-308	0.000487506
AGGAA	-0.0153746	-0.0153707	< 5E-308	0.00104658
GGGAG	-0.0153993	-0.0153179	< 5E-308	0.00067008
TCGGG	-0.0154563	-0.0152721	< 5E-308	0.00022348
AAAGT	-0.0156001	-0.0152814	< 5E-308	0.000650079
TCCGC	-0.0156417	-0.0152809	< 5E-308	0.000173476
GAGTA	-0.0157105	-0.0152635	< 5E-308	0.000385689
ATGGT	-0.0158376	-0.0152778	< 5E-308	0.000431459
CGACC	-0.0158853	-0.0152606	< 5E-308	0.000240259
TAAGT	-0.0159258	-0.0152761	< 5E-308	0.000350687
CCGTT	-0.0159335	-0.0152696	< 5E-308	0.000174999
CCGGC	-0.0159891	-0.0152707	< 5E-308	0.000196841
AGATT	-0.0159926	-0.0152871	< 5E-308	0.000587038
CCCAG	-0.0160306	-0.0153585	< 5E-308	0.000841407
GAATT	-0.0160685	-0.0152901	< 5E-308	0.000587638
GCAGT	-0.0161091	-0.0152987	< 5E-308	0.000513651
GTGTA	-0.0161109	-0.0152855	< 5E-308	0.000413335
TAGAT	-0.0161325	-0.0152705	< 5E-308	0.000435031
CGTCC	-0.0161585	-0.0152788	< 5E-308	0.000178943
GTGCC	-0.0162756	-0.0152831	< 5E-308	0.000405025
GTCGC	-0.0163239	-0.0152704	< 5E-308	0.000128147
TGTAG	-0.0163435	-0.0152952	< 5E-308	0.000550236
GAGCT	-0.016349	-0.0153292	< 5E-308	0.000752573
GGCTT	-0.016382	-0.0152836	< 5E-308	0.000448411
GTTTC	-0.0163989	-0.0152779	< 5E-308	0.000375028
AGCCT	-0.0164566	-0.0153289	< 5E-308	0.000731963
CGTTC	-0.0165222	-0.0152706	< 5E-308	0.000168833
CATCG	-0.0165384	-0.0152649	< 5E-308	0.000247279
TCACT	-0.0165585	-0.0152939	< 5E-308	0.000603699
CTAGT	-0.0165705	-0.0152756	< 5E-308	0.00034661
CCGCG	-0.0166066	-0.0152848	< 5E-308	0.000124737
CCCGG	-0.0167248	-0.0152683	< 5E-308	0.000252629
TCCGA	-0.0167265	-0.0152717	< 5E-308	0.00030503
GTCGG	-0.0167753	-0.0152747	< 5E-308	0.000174392
TCCCG	-0.0168279	-0.015278	< 5E-308	0.000221769
CGGAG	-0.0168674	-0.0152509	< 5E-308	0.000397937
GGAGA	-0.0168941	-0.0153309	< 5E-308	0.00105079
TCCGT	-0.0168988	-0.0152754	< 5E-308	0.000196002
GGGTG	-0.0169754	-0.0152945	< 5E-308	0.000487706
GTACT	-0.0171728	-0.0152815	< 5E-308	0.000523792
CGTGT	-0.0172081	-0.0152796	< 5E-308	0.000267238
GCCTT	-0.0172626	-0.0153089	< 5E-308	0.000594293
CGTCT	-0.0172868	-0.0152707	< 5E-308	0.000236213
GCCCT	-0.0173882	-0.015286	< 5E-308	0.000521117
GCTTC	-0.0174666	-0.0153192	< 5E-308	0.000547695
GGTGC	-0.0175387	-0.0152765	< 5E-308	0.000405835
TCCCA	-0.0175653	-0.0152935	< 5E-308	0.000684318
AAGTT	-0.0176202	-0.0152636	< 5E-308	0.000539587
GGTTT	-0.0177967	-0.0152865	< 5E-308	0.000443112
GTGTG	-0.0178023	-0.0153071	< 5E-308	0.000628643
AGGAG	-0.0178109	-0.015322	< 5E-308	0.0010733
CTGGT	-0.01793	-0.0153031	< 5E-308	0.000752061
GGTTG	-0.0179806	-0.0152761	< 5E-308	0.000432449
CCGGT	-0.0180391	-0.0152725	< 5E-308	0.000195706
AGGCA	-0.0180816	-0.0152868	< 5E-308	0.000847739
TCTCA	-0.0181065	-0.0153337	< 5E-308	0.000872687
GTCAT	-0.0181507	-0.0152918	< 5E-308	0.00055793
CCTCG	-0.0182155	-0.0152698	< 5E-308	0.000301143
GTTCT	-0.0182405	-0.015282	< 5E-308	0.000470468
GCAGG	-0.0183345	-0.0152966	< 5E-308	0.000789278
TTAGT	-0.0183622	-0.015257	< 5E-308	0.000385189
GTCGA	-0.0183664	-0.0152698	< 5E-308	0.000202849
CGGGC	-0.0183898	-0.0152716	< 5E-308	0.000318583
GTAGA	-0.0183943	-0.0152546	< 5E-308	0.000593015
GGTGG	-0.0184175	-0.0153078	< 5E-308	0.000711117
GGGCT	-0.0185703	-0.015293	< 5E-308	0.000686303
AGAAT	-0.0186086	-0.0152717	< 5E-308	0.000942428
TTCCT	-0.0186124	-0.0153313	< 5E-308	0.000803804
TCTGC	-0.018682	-0.0152853	< 5E-308	0.000708441
TCGGT	-0.0187276	-0.0152805	< 5E-308	0.00021628
AGGGC	-0.0187918	-0.0153107	< 5E-308	0.000883739
CCTTT	-0.0188299	-0.0153092	< 5E-308	0.000739496
GCCCC	-0.0189176	-0.0152891	< 5E-308	0.000543768
CGGTG	-0.0189438	-0.0152614	< 5E-308	0.000360703
AGGCC	-0.0189614	-0.0153205	< 5E-308	0.000888473
ATAGT	-0.0191449	-0.0152589	< 5E-308	0.000462894
CAGGG	-0.0191733	-0.0153315	< 5E-308	0.00112715
CCGTG	-0.0191917	-0.0152769	< 5E-308	0.000437277
AAGTA	-0.0192702	-0.0152674	< 5E-308	0.000792313
GTCTA	-0.0195326	-0.0152745	< 5E-308	0.000446782
GCTCC	-0.0195721	-0.0152805	< 5E-308	0.000573362
CCAGT	-0.0195877	-0.0153178	< 5E-308	0.000881381
GCTCT	-0.019603	-0.0153035	< 5E-308	0.000699504
GGCCC	-0.0196747	-0.015293	< 5E-308	0.000678021
TCAGT	-0.0196766	-0.0152966	< 5E-308	0.000792151
GTGTT	-0.0196854	-0.0152976	< 5E-308	0.000654609
CGACG	-0.0197475	-0.01527	< 5E-308	0.000160355
GAGTG	-0.0197984	-0.0152866	< 5E-308	0.000857569
GGCTG	-0.0199512	-0.0153221	< 5E-308	0.00105765
TCTTT	-0.02	-0.0152711	< 5E-308	0.000865128
TCAGG	-0.0200968	-0.0152945	< 5E-308	0.000946558
CCCCG	-0.0201629	-0.0152606	< 5E-308	0.000309039
AGTTA	-0.0202048	-0.0152713	< 5E-308	0.000578058
TCTTC	-0.0202852	-0.0153082	< 5E-308	0.000775988
CCAGG	-0.0203591	-0.0153357	< 5E-308	0.00119334
GTGGT	-0.0203964	-0.0152869	< 5E-308	0.000628077
GGTCG	-0.0204351	-0.0152739	< 5E-308	0.000206768
TAGTA	-0.0204444	-0.0152756	< 5E-308	0.000517333
TTCCC	-0.0205361	-0.0153121	< 5E-308	0.000717336
GGGTA	-0.0205564	-0.0152528	< 5E-308	0.000459594
CTCTC	-0.0205979	-0.0153218	< 5E-308	0.000897101
CTCCT	-0.0206218	-0.0153125	< 5E-308	0.00087733
TTGTC	-0.0206683	-0.0152944	< 5E-308	0.000756496
GTCCG	-0.0207438	-0.0152703	< 5E-308	0.000233836
TCCAG	-0.0207729	-0.0153208	< 5E-308	0.00113314
CCCTC	-0.0210768	-0.0152814	< 5E-308	0.000638669
CAGTC	-0.0210913	-0.015293	< 5E-308	0.000892465
AGTTT	-0.0211609	-0.0152931	< 5E-308	0.000909431
TCCTG	-0.0211644	-0.0153258	< 5E-308	0.00111941
GGTTC	-0.0212108	-0.0152799	< 5E-308	0.000482917
CCCCC	-0.0212142	-0.0152939	< 5E-308	0.000541641
CTGCG	-0.0212842	-0.0152281	< 5E-308	0.000650377
TGAGT	-0.0213855	-0.0152679	< 5E-308	0.000934082
GGTGT	-0.021474	-0.0152802	< 5E-308	0.000669901
GGGCC	-0.0214917	-0.0152983	< 5E-308	0.000886961
GCTGT	-0.0215352	-0.0153162	< 5E-308	0.00107286
GTTAG	-0.02154	-0.0152593	< 5E-308	0.000432484
GACCG	-0.0215557	-0.0152367	< 5E-308	0.00059293
CCCTG	-0.0215769	-0.0153016	< 5E-308	0.0010631
AGTTC	-0.0217545	-0.0152845	< 5E-308	0.000669739
ACAGG	-0.021813	-0.0153188	< 5E-308	0.00158285
CCCTT	-0.0218491	-0.015309	< 5E-308	0.000813048
GAGTT	-0.0219581	-0.0152863	< 5E-308	0.000828972
AGATC	-0.0219582	-0.0152798	< 5E-308	0.000994227
TGGGT	-0.0219673	-0.0152799	< 5E-308	0.000838965
CCCCT	-0.0220311	-0.0152838	< 5E-308	0.000705134
TCCTT	-0.0220979	-0.0152948	< 5E-308	0.00088313
ATCGA	-0.0221258	-0.0152412	< 5E-308	0.000416536
GGTGA	-0.0221679	-0.0153013	< 5E-308	0.00107355
GTCAC	-0.0221882	-0.015276	< 5E-308	0.000825738
GGAGT	-0.0223435	-0.0152894	< 5E-308	0.000974753
AGTAG	-0.0223909	-0.0152776	< 5E-308	0.000850605
CCTGC	-0.0225011	-0.0153215	< 5E-308	0.00113912
CCGAC	-0.0226543	-0.0152538	< 5E-308	0.00049597
GCCTG	-0.0228242	-0.0153258	< 5E-308	0.00132429
GCACT	-0.023224	-0.0152868	< 5E-308	0.00128143
CCTTC	-0.0232752	-0.0153007	< 5E-308	0.000982061
ACCGT	-0.0235918	-0.0152558	< 5E-308	0.000572627
AGTCA	-0.0238272	-0.0152895	< 5E-308	0.0012537
CCGTC	-0.0238362	-0.0152607	< 5E-308	0.000341644
GTAAG	-0.0239108	-0.0152361	< 5E-308	0.000773965
TCCCC	-0.0240901	-0.0152731	< 5E-308	0.000718921
CCTCT	-0.0241519	-0.0152976	< 5E-308	0.00107437
GCCTC	-0.0241827	-0.0153034	< 5E-308	0.00115
TAGTT	-0.0241896	-0.0152404	< 5E-308	0.000577828
CTAGG	-0.0243738	-0.0152559	< 5E-308	0.000964274
GTTCC	-0.0244086	-0.0152861	< 5E-308	0.000735585
CTCCC	-0.0244912	-0.0152755	< 5E-308	0.00106536
CCTCC	-0.0245816	-0.0153272	< 5E-308	0.00119844
ACGAC	-0.0247711	-0.0152385	< 5E-308	0.000807037
TAGGG	-0.0248034	-0.015246	< 5E-308	0.000899885
TTAGG	-0.0248052	-0.0152395	< 5E-308	0.000771599
CTTCC	-0.0248123	-0.0153332	< 5E-308	0.00144192
GAAGT	-0.0248666	-0.0152454	< 5E-308	0.00135763
GTCCA	-0.0249984	-0.0152594	< 5E-308	0.000996937
GGCTC	-0.0250682	-0.0153151	< 5E-308	0.00116816
TCCCT	-0.0254396	-0.0152936	< 5E-308	0.00108349
ACGGT	-0.0254728	-0.0152588	< 5E-308	0.00067605
GTGAG	-0.0254765	-0.0152938	< 5E-308	0.00148419
TGTCT	-0.0258304	-0.0153067	< 5E-308	0.00156942
TCCTC	-0.0259558	-0.0153111	< 5E-308	0.00115682
GATCT	-0.0259773	-0.0152519	< 5E-308	0.00122873
GGTAC	-0.0259867	-0.0152723	< 5E-308	0.000847469
TAGTC	-0.0260683	-0.0152444	< 5E-308	0.000594588
AGGCT	-0.0260843	-0.0152926	< 5E-308	0.00149517
TCTCC	-0.0266663	-0.0152787	< 5E-308	0.0011232
CCTGT	-0.0267673	-0.0152832	< 5E-308	0.00150902
TAGGC	-0.0268754	-0.0152394	< 5E-308	0.000763064
GGCCT	-0.0275067	-0.0153472	< 5E-308	0.00179221
AAGTC	-0.0275601	-0.0152734	< 5E-308	0.0013597
CTCCG	-0.0275964	-0.0152516	< 5E-308	0.000793399
AGTCC	-0.0281351	-0.0152699	< 5E-308	0.00114394
GTCAG	-0.0283445	-0.0152855	< 5E-308	0.00165671
AGGGT	-0.0284013	-0.0152621	< 5E-308	0.00122541
GTAGT	-0.0285331	-0.0152612	< 5E-308	0.000786247
CGGTC	-0.0286971	-0.0152658	< 5E-308	0.000511308
GGTAA	-0.0288318	-0.0152187	< 5E-308	0.000968831
GAGGT	-0.0289977	-0.0153006	< 5E-308	0.00161017
CAGGC	-0.0290476	-0.0153031	< 5E-308	0.00193941
AGTGT	-0.0291294	-0.0152987	< 5E-308	0.00172423
GCGAC	-0.0291338	-0.0152338	< 5E-308	0.000847425
TCTGT	-0.0292723	-0.0152902	< 5E-308	0.00197321
TCTCT	-0.0293029	-0.0153283	< 5E-308	0.00183318
TGTCC	-0.0293174	-0.0152808	< 5E-308	0.00150359
AGGTG	-0.0310207	-0.0153151	< 5E-308	0.00213421
CGTCG	-0.0311638	-0.015267	< 5E-308	0.000221072
AGGTT	-0.0314403	-0.0152626	< 5E-308	0.00132329
CTTCG	-0.0321915	-0.0152244	< 5E-308	0.00105905
GTGTC	-0.0322215	-0.015274	< 5E-308	0.00140451
AGAGT	-0.0324385	-0.0152796	< 5E-308	0.00258254
GTCCT	-0.0328455	-0.0152751	< 5E-308	0.00161596
GTCCC	-0.0329188	-0.015274	< 5E-308	0.00131109
CGACA	-0.0334333	-0.0152023	< 5E-308	0.00157045
GGGTC	-0.0336178	-0.0152608	< 5E-308	0.00133928
GTCTT	-0.0352381	-0.01527	< 5E-308	0.00199336
GTAGG	-0.0354877	-0.0152546	< 5E-308	0.00156271
GGTCC	-0.0362623	-0.0152412	< 5E-308	0.00134881
AAGGT	-0.0363354	-0.0152525	< 5E-308	0.00252919
GGTAG	-0.0385429	-0.0152094	< 5E-308	0.00157721
GTCTG	-0.03909	-0.015264	< 5E-308	0.00316884
TGGTC	-0.0393871	-0.0152562	< 5E-308	0.00238355
GGTCA	-0.0407086	-0.015236	< 5E-308	0.00284138
CGACT	-0.0420021	-0.0152084	< 5E-308	0.0024003
GAGTC	-0.0423432	-0.0152445	< 5E-308	0.00291834
GTCTC	-0.0426787	-0.0152799	< 5E-308	0.00283218
AGTCT	-0.0430632	-0.0152463	< 5E-308	0.00346885
GGTCT	-0.0488741	-0.0152554	< 5E-308	0.00351365
AGGTC	-0.0493091	-0.0152072	< 5E-308	0.0034811
CAGGT	-0.0504357	-0.0152261	< 5E-308	0.00450101
TAGGT	-0.0512984	-0.0151933	< 5E-308	0.00208185
TCGAC	-0.0526378	-0.0151861	< 5E-308	0.00227812
AGGTA	-0.0540981	-0.0151784	< 5E-308	0.00396906

## Sheet: Mouse long internal exon
Effect values for each pentamer motif in mouse long internal exon
Motif	Slope	Intercept	Pvalue	R2
GGACT	0.124009	-0.0168452	< 5E-308	0.0627156
GAACT	0.0981738	-0.016971	< 5E-308	0.0403672
TGGAC	0.091314	-0.0171304	< 5E-308	0.0351962
AGACT	0.0865572	-0.0172166	< 5E-308	0.0296878
GACTG	0.0790339	-0.0172532	< 5E-308	0.0309135
GGACA	0.074598	-0.0169259	< 5E-308	0.0296754
ACTTT	0.0684591	-0.0174573	< 5E-308	0.0189785
GACTT	0.0663676	-0.0174084	< 5E-308	0.0187648
AACTG	0.0656888	-0.0172886	< 5E-308	0.019685
AGGAC	0.0645113	-0.0171155	< 5E-308	0.021084
TGAAC	0.0618316	-0.0176018	< 5E-308	0.0131667
ACTGA	0.0613449	-0.0174916	< 5E-308	0.0179893
ACTAT	0.0514286	-0.0177507	< 5E-308	0.00718308
TGACT	0.0508544	-0.0176425	< 5E-308	0.00770015
ACATT	0.0501685	-0.0175446	< 5E-308	0.00815358
CGGAC	0.0500364	-0.0178765	< 5E-308	0.00444147
GACAT	0.0489351	-0.0175614	< 5E-308	0.00908697
AACTT	0.0485979	-0.0176853	< 5E-308	0.00729912
GGGAC	0.0450154	-0.0176082	< 5E-308	0.0067174
ACTGT	0.0426546	-0.0176043	< 5E-308	0.00759212
AAACT	0.0423082	-0.0175715	< 5E-308	0.00675267
GACTA	0.0414671	-0.0178929	< 5E-308	0.00502682
ATGGA	0.0402563	-0.0175997	< 5E-308	0.00639216
ACAAT	0.0387289	-0.0178098	< 5E-308	0.00416936
GAGAC	0.0366157	-0.017609	< 5E-308	0.00511534
CGAAC	0.0337715	-0.0178599	< 5E-308	0.00156468
AGAAC	0.0335325	-0.0175907	< 5E-308	0.00517666
CATTA	0.0317822	-0.0178028	< 5E-308	0.00176587
ACTTA	0.0314851	-0.0178053	< 5E-308	0.00271442
CTTTA	0.031218	-0.0177931	< 5E-308	0.00214671
GACTC	0.031152	-0.0176696	< 5E-308	0.00397165
ACTCA	0.0302506	-0.0176802	< 5E-308	0.00328508
CTATA	0.0301914	-0.0178456	< 5E-308	0.00130143
GACAA	0.0292361	-0.017705	< 5E-308	0.00362128
ACTTG	0.0271035	-0.017737	< 5E-308	0.00230684
TATGG	0.0268415	-0.0178486	< 5E-308	0.00113131
ACTCT	0.0253567	-0.0176937	< 5E-308	0.00225653
ACTGG	0.024577	-0.0177052	< 5E-308	0.00235133
CAATA	0.0243848	-0.0178228	< 5E-308	0.00113025
TATGA	0.0236792	-0.0177342	< 5E-308	0.00147846
CTATG	0.0234368	-0.0177757	< 5E-308	0.00123766
TTATG	0.022417	-0.0177803	< 5E-308	0.000903916
CAGAC	0.022341	-0.0176939	< 5E-308	0.00193367
ACTAA	0.0219699	-0.0178928	< 5E-308	0.000983605
ACTGC	0.0219596	-0.017747	< 5E-308	0.0017159
CTATT	0.0217455	-0.0177955	< 5E-308	0.0007161
TTTAT	0.0216827	-0.0177652	< 5E-308	0.000826506
TAAGG	0.0216051	-0.01781	< 5E-308	0.000884025
CTTTG	0.0215736	-0.0176893	< 5E-308	0.0014975
AAGAC	0.0214959	-0.0177772	< 5E-308	0.0017222
CTAAT	0.0211707	-0.0178377	< 5E-308	0.000540439
CTTAA	0.0211674	-0.0178119	< 5E-308	0.000888012
AACTC	0.0210083	-0.017743	< 5E-308	0.00140548
CTTAT	0.0209885	-0.0178182	< 5E-308	0.00062106
TGATA	0.0209444	-0.01782	< 5E-308	0.000834689
TTTAA	0.0208157	-0.0177924	< 5E-308	0.000843017
TATAA	0.0208071	-0.0178255	< 5E-308	0.000663317
TAGAC	0.0207278	-0.0178287	< 5E-308	0.000825672
CTGAA	0.0207201	-0.0176977	< 5E-308	0.00181525
CTTTT	0.0204847	-0.017759	< 5E-308	0.000947449
AAGGA	0.0203165	-0.0176208	< 5E-308	0.00217274
AACTA	0.0202236	-0.0178272	< 5E-308	0.000953264
TATTA	0.0201447	-0.0178056	< 5E-308	0.000529895
AGAGA	0.0199655	-0.0176439	< 5E-308	0.00205115
TTAAA	0.0198837	-0.0177596	< 5E-308	0.000975105
CTGAC	0.0198276	-0.0177647	< 5E-308	0.00120567
GACAG	0.0197926	-0.0176923	< 5E-308	0.00181464
TAATG	0.0196848	-0.0178067	< 5E-308	0.000710337
ACAAA	0.0196003	-0.0177105	< 5E-308	0.00170199
ATTAT	0.0195952	-0.0178095	< 5E-308	0.000517296
CATTG	0.0194683	-0.0177339	< 5E-308	0.00101526
CAATT	0.0191962	-0.0178131	< 5E-308	0.000638915
TATAT	0.0190985	-0.0178077	< 5E-308	0.000386551
CATAT	0.0189261	-0.0178234	< 5E-308	0.000490786
ATGAA	0.0187028	-0.0177159	< 5E-308	0.00140952
GCTAA	0.0186328	-0.0178157	< 5E-308	0.000495093
GCATA	0.0185278	-0.0178341	< 5E-308	0.000415981
ATAAG	0.0185184	-0.0178452	< 5E-308	0.000615315
TAAAG	0.0184477	-0.0177979	< 5E-308	0.000914982
ATAGA	0.0184372	-0.0178363	< 5E-308	0.000814833
ATAAA	0.0184165	-0.0178091	< 5E-308	0.00086481
TAAAA	0.0181649	-0.0177959	< 5E-308	0.000926896
ACATG	0.0180881	-0.0177731	< 5E-308	0.000982253
CTGAT	0.017713	-0.0177786	< 5E-308	0.000790789
TGAGA	0.0175591	-0.017745	< 5E-308	0.00113593
CATAA	0.0174041	-0.0178237	< 5E-308	0.000602037
ACAGA	0.0174033	-0.0176769	< 5E-308	0.00158151
TAAAC	0.0171766	-0.0178141	< 5E-308	0.000586192
AATGG	0.0170673	-0.0177363	< 5E-308	0.000847993
CTGGA	0.0170615	-0.0176658	< 5E-308	0.0012972
GGACC	0.0169713	-0.0177381	< 5E-308	0.00090616
CTAAA	0.0169089	-0.01783	< 5E-308	0.00060753
CATGG	0.0168431	-0.0177603	< 5E-308	0.000765392
ATATG	0.0168053	-0.0178166	< 5E-308	0.000435875
CAATG	0.0167351	-0.0177617	< 5E-308	0.000837557
TTAAG	0.0166738	-0.0178073	< 5E-308	0.00051864
TTTGA	0.0165519	-0.0177346	< 5E-308	0.000826872
TTATA	0.0163901	-0.017805	< 5E-308	0.000346691
AAAGA	0.0163786	-0.01768	< 5E-308	0.00145573
TTGGG	0.0161902	-0.0178018	< 5E-308	0.000409675
CATTT	0.0160929	-0.017751	< 5E-308	0.00058741
TATAC	0.0159834	-0.0178056	< 5E-308	0.000309527
TTATT	0.0159427	-0.0177946	< 5E-308	0.000348631
TATCA	0.0158572	-0.0178127	< 5E-308	0.000397264
ACCTA	0.0156907	-0.017801	< 5E-308	0.000447093
AAAAC	0.0156696	-0.0177444	< 5E-308	0.000894562
TTTTA	0.0153757	-0.0177837	< 5E-308	0.000413761
ATTAC	0.0153174	-0.01779	< 5E-308	0.000384995
ATTGA	0.0152882	-0.0177812	< 5E-308	0.000619865
AGACA	0.0152775	-0.0177488	< 5E-308	0.000985091
AACAT	0.0149461	-0.0177652	< 5E-308	0.00064816
TATTG	0.0149132	-0.0178038	< 5E-308	0.000303238
CATGA	0.01484	-0.017795	< 5E-308	0.000600353
TGGGA	0.0148328	-0.0177531	< 5E-308	0.000625058
TTACA	0.0146892	-0.017795	< 5E-308	0.000454539
TTATC	0.014576	-0.0178152	< 5E-308	0.000218422
TGTAA	0.0145191	-0.0178182	< 5E-308	0.000380365
TTGAA	0.0143248	-0.0177823	< 5E-308	0.000610255
TTAAT	0.0141874	-0.0178034	< 5E-308	0.000296039
GAACA	0.0141378	-0.0177547	< 5E-308	0.000798103
CAAAC	0.0139332	-0.0177704	< 5E-308	0.000600263
CTAAC	0.0138876	-0.0178112	< 5E-308	0.000284005
AAAGG	0.0136591	-0.0177747	< 5E-308	0.000633757
TAAGA	0.0136543	-0.0178286	< 5E-308	0.000445352
TGCTA	0.0136438	-0.0177907	< 5E-308	0.000310548
CTAAG	0.013639	-0.0178039	< 5E-308	0.000390531
AATAA	0.0135817	-0.017811	< 5E-308	0.000396551
ATTAA	0.0135248	-0.0178018	< 5E-308	0.000332734
ACATA	0.0134679	-0.0178261	< 5E-308	0.00041127
TATGC	0.0134372	-0.0178016	< 5E-308	0.000247651
TTTGG	0.0131171	-0.017758	< 5E-308	0.000366732
CCTAA	0.0130775	-0.0177981	< 5E-308	0.000290496
GGGGA	0.0129477	-0.0177893	< 5E-308	0.000394387
TAACT	0.0128849	-0.0178216	< 5E-308	0.000263534
TATAG	0.0128676	-0.0178149	< 5E-308	0.000181099
TTTAC	0.0128024	-0.0177907	< 5E-308	0.000263304
ATACG	0.0127636	-0.017813	< 5E-308	0.000102501
CTTGA	0.0125634	-0.0177804	< 5E-308	0.000408995
ATGAC	0.012368	-0.0177871	< 5E-308	0.000430308
ATATC	0.0123413	-0.0178065	< 5E-308	0.000184211
CAATC	0.0123388	-0.0178194	< 5E-308	0.000214248
AATGA	0.0122913	-0.0177723	< 5E-308	0.000540371
TGTTA	0.0122882	-0.017794	< 5E-308	0.00022699
CTGTA	0.0120649	-0.0177864	< 5E-308	0.000359966
ATATA	0.0120461	-0.0178082	< 5E-308	0.000180342
TAATA	0.0118764	-0.0178077	< 5E-308	0.000170302
CTGAG	0.0118235	-0.0177539	< 5E-308	0.0005189
ATACC	0.011803	-0.0178004	< 5E-308	0.000227038
ATAAC	0.0117884	-0.0178228	< 5E-308	0.000225334
CAAAA	0.0117337	-0.0177514	< 5E-308	0.00056285
TAACA	0.0116563	-0.0178235	< 5E-308	0.000250836
CTGTT	0.0115976	-0.017795	< 5E-308	0.000267958
TTAAC	0.0115828	-0.017822	< 5E-308	0.00017531
ATAAT	0.011274	-0.0177958	< 5E-308	0.000199044
CTATC	0.0112636	-0.017801	< 5E-308	0.000167716
AGGGA	0.0111302	-0.0177729	< 5E-308	0.000414498
TTTTT	0.0111258	-0.0177896	< 5E-308	0.000183567
ACGAA	0.0110032	-0.0178228	< 5E-308	0.000226934
GATAA	0.010933	-0.0178131	< 5E-308	0.000232245
TTGGA	0.0109255	-0.0177649	< 5E-308	0.000341433
ATTGG	0.0108906	-0.0177987	< 5E-308	0.000209502
TGGGG	0.0108654	-0.0177831	< 5E-308	0.000236483
CCATA	0.0107843	-0.0177958	< 5E-308	0.000214621
TGTAT	0.0107654	-0.0178007	< 5E-308	0.000155672
AAAAA	0.0103358	-0.0177636	< 5E-308	0.000417358
TTAGC	0.0103271	-0.0177982	< 5E-308	0.000134081
TTACC	0.0103074	-0.0177863	< 5E-308	0.000168086
TCTAA	0.0102882	-0.0177959	< 5E-308	0.000174755
TAACG	0.0102273	-0.0178136	< 5E-308	7.19228e-05
CAAAG	0.0102163	-0.0177437	< 5E-308	0.000467561
TCATA	0.0102127	-0.01781	< 5E-308	0.000157052
TGATG	0.0101784	-0.0177501	< 5E-308	0.000321483
TTGAT	0.0101748	-0.0177807	< 5E-308	0.000221512
CTTAC	0.00979098	-0.0177883	< 5E-308	0.000172533
TAATC	0.00979039	-0.0178122	< 5E-308	8.92976e-05
TGCAT	0.00976187	-0.0177963	< 5E-308	0.000162349
TAACC	0.00968964	-0.0177991	< 5E-308	0.000137901
TACCA	0.00965671	-0.0178034	< 5E-308	0.00019463
TTTTG	0.00965278	-0.0177794	< 5E-308	0.000185678
TTGAC	0.00963103	-0.0177981	< 5E-308	0.000200653
AAGGG	0.00962986	-0.017783	< 5E-308	0.000252497
ACGGA	0.00949278	-0.0178152	< 5E-308	0.000180343
AATAT	0.00939337	-0.0178144	< 5E-308	0.000122284
GCAAT	0.009392	-0.0178001	< 5E-308	0.000149916
GCAAA	0.0093782	-0.0177853	< 5E-308	0.000275627
ATGGG	0.00923835	-0.0177952	< 5E-308	0.000167607
CCAAT	0.00920484	-0.0177951	< 5E-308	0.000157988
ATGAG	0.0091859	-0.0177735	< 5E-308	0.000259589
ATAGC	0.00913941	-0.0178077	< 5E-308	0.000124765
TAAGC	0.00908568	-0.0178055	< 5E-308	0.000127909
ACCAA	0.00895584	-0.0177721	< 5E-308	0.000267845
CATAG	0.00894186	-0.0178065	< 5E-308	0.000157071
AATAG	0.00840055	-0.0178135	< 5E-308	0.000119794
TGACA	0.00832801	-0.0177835	< 5E-308	0.000238897
CAAAT	0.00831263	-0.0177916	< 5E-308	0.000178369
TAGCA	0.00831121	-0.0177985	< 5E-308	0.000129636
TTACG	0.0083079	-0.0178032	< 5E-308	5.05677e-05
ATTTA	0.00828911	-0.0177967	< 5E-308	0.000112466
AGGGG	0.00805945	-0.0177945	< 5E-308	0.000129598
TAGCG	0.00800078	-0.0178062	< 5E-308	3.83953e-05
TATCT	0.00786798	-0.017807	< 5E-308	6.68299e-05
GCTTA	0.00785195	-0.0178013	< 5E-308	7.03879e-05
GACAC	0.00782852	-0.0178004	< 5E-308	0.000192745
GATGG	0.00776581	-0.0177798	< 5E-308	0.000147578
TGAAA	0.00775718	-0.017762	< 5E-308	0.000251497
TTGAG	0.0075777	-0.0177762	< 5E-308	0.000159266
TAGAG	0.00750219	-0.0178055	< 5E-308	0.000129988
CTCAT	0.00746486	-0.0177907	< 5E-308	0.000106893
ATTAG	0.0072774	-0.017805	< 5E-308	6.29683e-05
GGGGG	0.00723627	-0.0178002	< 5E-308	6.16918e-05
GTTAA	0.00705256	-0.0177995	< 5E-308	6.41389e-05
ATTTG	0.0070256	-0.0177847	< 5E-308	9.64175e-05
GTATA	0.00690317	-0.0178014	< 5E-308	4.29212e-05
GTAAC	0.00680255	-0.0178009	< 5E-308	5.7888e-05
AAAAG	0.0067446	-0.0177625	< 5E-308	0.000204587
CATAC	0.00661781	-0.0178047	< 5E-308	6.5989e-05
CCAAA	0.00661308	-0.0177634	< 5E-308	0.000157333
CTCAA	0.00655461	-0.017788	< 5E-308	0.000115853
TGCAA	0.00652716	-0.0177924	< 5E-308	0.000113295
GCATG	0.00651331	-0.0177938	< 5E-308	7.91895e-05
GTAAA	0.00649402	-0.0177993	< 5E-308	8.54174e-05
GTGGA	0.00648142	-0.017774	< 5E-308	0.000128987
TAATT	0.00647361	-0.0178001	< 5E-308	5.09838e-05
TGAGG	0.00638405	-0.0177741	< 5E-308	0.000128646
ATGAT	0.00628945	-0.0177866	< 5E-308	9.40115e-05
ATATT	0.00622421	-0.0178014	< 5E-308	4.96762e-05
GCTAT	0.00622021	-0.0177991	< 5E-308	4.37824e-05
TTAGA	0.00619093	-0.0178028	< 5E-308	7.45545e-05
TACAA	0.00602028	-0.0177881	< 5E-308	9.26705e-05
CATTC	0.00598926	-0.0177946	< 5E-308	5.92609e-05
TAAAT	0.00595332	-0.0177973	< 5E-308	6.18144e-05
TGCCA	0.00593193	-0.0177708	< 5E-308	0.000109359
GGAAC	0.00592004	-0.017796	< 5E-308	9.3021e-05
TCAAA	0.00581645	-0.0177897	< 5E-308	0.000106812
ATGCT	0.00561503	-0.0177895	< 5E-308	5.87538e-05
TACGG	0.00548609	-0.0178027	< 5E-308	2.07627e-05
AACAA	0.00532507	-0.0177948	< 5E-308	9.71079e-05
ATGCC	0.00528908	-0.0177931	< 5E-308	5.65511e-05
TAGGA	0.00522282	-0.0178177	< 5E-308	4.66639e-05
TGTGA	0.00518665	-0.0177844	< 5E-308	7.30463e-05
TGGCA	0.0050767	-0.017785	< 5E-308	6.80788e-05
CGCAT	0.00499182	-0.0177975	< 5E-308	2.15388e-05
CACAA	0.00492932	-0.0177857	< 5E-308	7.9484e-05
TATTT	0.004753	-0.0177928	< 5E-308	3.18557e-05
AATGC	0.00461175	-0.0177938	< 5E-308	4.69774e-05
CGCAA	0.00460957	-0.0178055	< 5E-308	2.52029e-05
AAATG	0.00448886	-0.0177805	< 5E-308	6.84402e-05
ACCAC	0.00447874	-0.0177892	< 5E-308	5.17751e-05
ATTGC	0.00447347	-0.0177966	< 5E-308	3.25526e-05
ATACA	0.00442852	-0.0177946	< 5E-308	4.3378e-05
GTTAT	0.00440291	-0.0177979	< 5E-308	1.74618e-05
GAGGG	0.00439915	-0.0177936	< 5E-308	4.51751e-05
TAGAA	0.00434493	-0.0177979	< 5E-308	5.10593e-05
GACCA	0.00433784	-0.0177737	< 5E-308	6.86283e-05
ACCAT	0.00432452	-0.017787	< 5E-308	4.71867e-05
GCCAA	0.0043179	-0.0177879	< 5E-308	5.02907e-05
TGATT	0.00430977	-0.0177905	< 5E-308	3.4331e-05
TAGCC	0.00429205	-0.0178027	< 5E-308	2.34622e-05
ATTTT	0.00425441	-0.0177888	< 5E-308	3.13449e-05
TTACT	0.00416069	-0.0177925	< 5E-308	2.96154e-05
ACAGT	0.00407628	-0.0177843	< 5E-308	5.48839e-05
TTTCA	0.00406236	-0.0177923	< 5E-308	3.62004e-05
TCAAT	0.00403226	-0.0177982	< 5E-308	2.51616e-05
TTTGC	0.00400655	-0.0177944	< 5E-308	2.67307e-05
GTGAC	0.00394289	-0.0177873	< 5E-308	3.74311e-05
CACTA	0.00381221	-0.017801	< 5E-308	2.16744e-05
TTGCA	0.00378666	-0.0177993	< 5E-308	2.64837e-05
CAGAG	0.0035872	-0.0177697	< 5E-308	6.06411e-05
GCATT	0.00352649	-0.017797	< 5E-308	1.84029e-05
CTTAG	0.00352384	-0.0177992	< 5E-308	2.16396e-05
TATCC	0.00350976	-0.0177958	< 5E-308	1.44391e-05
AGCAT	0.00350448	-0.0177977	< 5E-308	2.57192e-05
TACTA	0.00349327	-0.0177967	< 5E-308	1.5464e-05
CCATG	0.00348747	-0.0177904	< 5E-308	2.77242e-05
GTAAT	0.00348199	-0.0178	< 5E-308	1.16151e-05
ACACG	0.00344967	-0.0177972	< 5E-308	1.85853e-05
TTTAG	0.00333284	-0.0177977	< 5E-308	1.63349e-05
ATGCG	0.00322672	-0.0177993	< 5E-308	8.72067e-06
GATAT	0.00322079	-0.0177945	< 5E-308	1.52577e-05
TTGTA	0.00319091	-0.017797	< 5E-308	1.38607e-05
AAAGC	0.00311415	-0.0177871	< 5E-308	3.35463e-05
TATCG	0.00306018	-0.017795	< 5E-308	6.15206e-06
AAGCG	0.00305326	-0.0178023	< 5E-308	1.18006e-05
CCCAA	0.00297626	-0.0177883	< 5E-308	2.32007e-05
GTATG	0.0029337	-0.0177943	< 5E-308	1.09165e-05
TGAAT	0.00285082	-0.0177949	< 5E-308	1.84447e-05
CTCTA	0.00284669	-0.0177911	< 5E-308	1.5027e-05
CCTTA	0.00274349	-0.0177954	< 5E-308	1.09102e-05
TTGCT	0.00265949	-0.0177921	< 5E-308	1.2615e-05
CAAGG	0.00265047	-0.0177833	< 5E-308	2.52523e-05
CTAGC	0.00264913	-0.0177976	< 5E-308	8.56465e-06
AATAC	0.00256648	-0.0177941	< 5E-308	1.23019e-05
TATTC	0.00252051	-0.0177954	< 5E-308	7.29224e-06
TCATG	0.00250242	-0.0177955	< 5E-308	1.14984e-05
ACCCA	0.00245481	-0.0177887	< 5E-308	1.74903e-05
GATGA	0.00238759	-0.0177847	< 5E-308	1.95637e-05
CAGTA	0.00238569	-0.0177962	< 5E-308	1.16657e-05
CGCTA	0.00237365	-0.0177969	< 5E-308	3.61403e-06
GGCAA	0.00225189	-0.0177939	< 5E-308	1.2166e-05
CAGGA	0.00217294	-0.0177852	< 5E-308	1.9334e-05
AACAG	0.00215865	-0.0177899	< 5E-308	1.83463e-05
CTAGA	0.00204299	-0.0177958	< 5E-308	8.8718e-06
ACACA	0.00201516	-0.0177934	< 5E-308	1.31832e-05
TAGCT	0.00197682	-0.0177952	< 5E-308	5.28057e-06
CTACC	0.00197218	-0.017796	< 5E-308	6.10576e-06
CCTAG	0.001952	-0.0177962	< 5E-308	5.29848e-06
AACCA	0.00193602	-0.0177894	< 5E-308	1.18571e-05
CTGTG	0.00192847	-0.017789	< 5E-308	1.13049e-05
TCAGA	0.00187277	-0.0177841	< 5E-308	1.35585e-05
ATGTG	0.00181453	-0.0177931	< 5E-308	6.27926e-06
GAGGA	0.00175903	-0.0177779	< 5E-308	1.51579e-05
ACAAG	0.00161645	-0.0177883	< 5E-308	1.03072e-05
ATCAG	0.00157418	-0.0177952	< 5E-308	5.6888e-06
CCAAG	0.00156873	-0.0177892	< 5E-308	8.10965e-06
CTTGC	0.00154828	-0.0177947	< 5E-308	4.01104e-06
ATCAC	0.00148028	-0.0177928	< 5E-308	4.47607e-06
GGCAT	0.00145374	-0.0177958	< 5E-308	3.18033e-06
CCTAT	0.00143378	-0.0177944	< 5E-308	2.4534e-06
TACCC	0.00135121	-0.0177934	< 5E-308	2.76858e-06
TGAGC	0.00126468	-0.0177915	< 5E-308	4.27177e-06
ACGCA	0.0011674	-0.0177962	< 5E-308	1.90117e-06
CTTTC	0.00111236	-0.0177927	< 5E-308	2.72658e-06
AATTA	0.00109925	-0.0177942	< 5E-308	2.06594e-06
CGGGA	0.00109296	-0.0177959	< 5E-308	1.6593e-06
CTTGG	0.000986361	-0.0177931	< 5E-308	2.09965e-06
AGCTA	0.000950704	-0.0177946	< 5E-308	1.58361e-06
GATTA	0.000942628	-0.017795	< 5E-308	1.07991e-06
AGCGC	0.00083443	-0.0177947	< 5E-308	7.94838e-07
AAACA	0.000794674	-0.0177927	< 5E-308	2.32865e-06
ACAGC	0.000788849	-0.0177905	< 5E-308	2.36216e-06
CTGCT	0.000730227	-0.0177921	< 5E-308	1.30794e-06
GCCAT	0.000678581	-0.0177925	< 5E-308	1.03266e-06
TACCT	0.000620597	-0.0177935	< 5E-308	6.4874e-07
GAATA	0.000592309	-0.0177954	< 5E-308	5.74744e-07
TTCAT	0.000550831	-0.0177938	< 5E-308	5.39956e-07
GCGCA	0.00053192	-0.0177949	< 5E-308	2.6895e-07
TGTTT	0.00052486	-0.0177939	< 5E-308	3.69207e-07
GGGAT	0.000511475	-0.0177944	< 5E-308	3.6166e-07
TGTGG	0.000431955	-0.0177927	< 5E-308	4.38392e-07
AGCCA	0.000330078	-0.0177923	< 5E-308	3.7934e-07
AGCAA	0.000323929	-0.0177925	< 5E-308	3.85717e-07
GCGAA	0.000323908	-0.0177947	< 5E-308	1.22064e-07
ATCCA	0.000306369	-0.0177939	< 5E-308	1.95631e-07
GCGGA	0.000271781	-0.0177945	< 5E-308	9.69463e-08
CACAT	0.000225198	-0.0177938	< 5E-308	1.16535e-07
GACCT	0.000120674	-0.0177936	< 5E-308	4.0711e-08
CGTAA	8.37578e-05	-0.0177938	< 5E-308	4.33673e-09
GCAGA	6.2265e-05	-0.0177936	< 5E-308	1.36091e-08
CGATA	3.37209e-05	-0.0177938	< 5E-308	7.67109e-10
TTCTA	-1.558e-05	-0.0177937	< 5E-308	3.25023e-10
ACACT	-2.62341e-05	-0.0177937	< 5E-308	1.84128e-09
AAATA	-0.000137633	-0.0177936	< 5E-308	4.50224e-08
TTTGT	-0.000174776	-0.0177939	< 5E-308	5.66111e-08
AGCGG	-0.000175233	-0.0177934	< 5E-308	3.92685e-08
TATGT	-0.000191321	-0.0177937	< 5E-308	4.95406e-08
ACGAT	-0.000214273	-0.0177934	< 5E-308	5.38929e-08
GAAAC	-0.000226317	-0.0177938	< 5E-308	1.5487e-07
TACCG	-0.000247383	-0.0177935	< 5E-308	5.59341e-08
ATGGC	-0.000281232	-0.0177939	< 5E-308	1.62921e-07
ATAGG	-0.000339568	-0.0177929	< 5E-308	1.28859e-07
ATGCA	-0.000388018	-0.0177938	< 5E-308	3.74159e-07
AATTG	-0.000390801	-0.0177928	< 5E-308	2.86316e-07
CAGAA	-0.000391376	-0.0177957	< 5E-308	7.53543e-07
ACTAC	-0.000430253	-0.0177936	< 5E-308	3.89211e-07
ATTCA	-0.000495087	-0.017794	< 5E-308	5.27497e-07
TACAT	-0.000522433	-0.0177931	< 5E-308	4.61063e-07
AGTAA	-0.000558874	-0.0177931	< 5E-308	6.1773e-07
CCCAT	-0.000576122	-0.0177932	< 5E-308	5.42242e-07
CTGCA	-0.000578549	-0.0177947	< 5E-308	1.07185e-06
AATCC	-0.000598092	-0.0177931	< 5E-308	5.77129e-07
CATGC	-0.000617431	-0.0177938	< 5E-308	7.008e-07
GATAG	-0.000627377	-0.0177925	< 5E-308	6.16504e-07
CCACA	-0.000677135	-0.0177955	< 5E-308	1.44473e-06
CACGG	-0.000693803	-0.0177933	< 5E-308	7.63531e-07
CACCA	-0.000743054	-0.0177956	< 5E-308	1.70676e-06
CAAGA	-0.000848725	-0.0177976	< 5E-308	3.0844e-06
GCCTA	-0.000854614	-0.0177927	< 5E-308	8.97353e-07
AATCA	-0.000957815	-0.0177925	< 5E-308	1.99637e-06
TGCTT	-0.00101252	-0.0177937	< 5E-308	1.6283e-06
GTAGA	-0.00103335	-0.0177924	< 5E-308	1.99938e-06
GTAGC	-0.00108335	-0.017792	< 5E-308	1.39897e-06
TACAC	-0.00109231	-0.0177937	< 5E-308	2.14747e-06
GATAC	-0.00116918	-0.0177917	< 5E-308	2.01816e-06
TGTAG	-0.00120778	-0.0177919	< 5E-308	2.32511e-06
CCCTA	-0.00121672	-0.0177934	< 5E-308	2.0201e-06
CTACT	-0.00130714	-0.0177937	< 5E-308	2.73105e-06
AGTAG	-0.00130877	-0.0177902	< 5E-308	2.76672e-06
AAGCA	-0.0013193	-0.0177965	< 5E-308	6.38897e-06
ACCTT	-0.00136743	-0.0177948	< 5E-308	4.19431e-06
TTGTT	-0.00137391	-0.0177927	< 5E-308	2.37875e-06
ATCAT	-0.00138792	-0.0177923	< 5E-308	3.11766e-06
AGGCG	-0.00141762	-0.0177902	< 5E-308	1.77971e-06
CCATT	-0.00145395	-0.0177953	< 5E-308	3.85567e-06
GCGAT	-0.00155055	-0.017791	< 5E-308	1.43204e-06
AGATG	-0.00156038	-0.0177977	< 5E-308	7.5389e-06
CGATT	-0.00157261	-0.0177905	< 5E-308	1.35995e-06
GGCTA	-0.0016704	-0.0177934	< 5E-308	3.67184e-06
CTCAG	-0.00168953	-0.0178033	< 5E-308	1.03298e-05
GGATA	-0.00169191	-0.0177907	< 5E-308	4.9012e-06
CTGGG	-0.00171619	-0.0177984	< 5E-308	8.21274e-06
TACGC	-0.00174689	-0.0177918	< 5E-308	1.74773e-06
GCTAC	-0.00176621	-0.0177957	< 5E-308	4.81179e-06
ACTAG	-0.00177315	-0.0177887	< 5E-308	5.81309e-06
ATCGG	-0.00178155	-0.0177921	< 5E-308	2.51519e-06
TTGCC	-0.00179598	-0.0177943	< 5E-308	5.48541e-06
GGGGT	-0.00183024	-0.0177926	< 5E-308	3.1296e-06
CTTGT	-0.00193799	-0.0177915	< 5E-308	5.42444e-06
ACGTA	-0.00197183	-0.0177901	< 5E-308	2.80776e-06
TCACG	-0.00197297	-0.0177902	< 5E-308	3.77641e-06
AACAC	-0.00197784	-0.0177917	< 5E-308	1.05564e-05
CGCGC	-0.00199589	-0.0177914	< 5E-308	1.05948e-06
CGTAG	-0.00204958	-0.0177906	< 5E-308	2.45602e-06
AACCC	-0.00205597	-0.0177925	< 5E-308	8.8657e-06
AAGCC	-0.00205749	-0.0178004	< 5E-308	1.25129e-05
GCAAC	-0.00209628	-0.017792	< 5E-308	9.09187e-06
TAGTG	-0.00214452	-0.0177924	< 5E-308	6.8665e-06
AAGAG	-0.00218336	-0.0178057	< 5E-308	2.16634e-05
TCACA	-0.00222906	-0.0177995	< 5E-308	1.41924e-05
ATCGC	-0.00232112	-0.0177898	< 5E-308	3.74917e-06
GATGC	-0.0023646	-0.0177933	< 5E-308	1.06748e-05
AGAGG	-0.00239044	-0.0177997	< 5E-308	2.03252e-05
CAAGC	-0.00240496	-0.0177942	< 5E-308	1.47718e-05
TTGTG	-0.00243474	-0.0177954	< 5E-308	1.10589e-05
GGGTT	-0.00248044	-0.0177903	< 5E-308	4.15193e-06
TTCAC	-0.00249249	-0.0177933	< 5E-308	1.06029e-05
TTGCG	-0.00249382	-0.0177889	< 5E-308	4.23235e-06
ATTCC	-0.00250742	-0.0177943	< 5E-308	1.04057e-05
ACACC	-0.00254818	-0.0177921	< 5E-308	1.5492e-05
TGTTG	-0.0025703	-0.0177932	< 5E-308	1.10278e-05
GGGAA	-0.0026808	-0.0177941	< 5E-308	1.86748e-05
GCCAC	-0.00268883	-0.0177998	< 5E-308	1.76672e-05
TTTTC	-0.00271079	-0.0177947	< 5E-308	1.14405e-05
AGCAG	-0.00271597	-0.0178081	< 5E-308	2.96193e-05
ATCAA	-0.00274927	-0.0177925	< 5E-308	1.8187e-05
ATCTA	-0.00276471	-0.0177899	< 5E-308	9.28224e-06
CACGA	-0.00278585	-0.0177869	< 5E-308	1.07228e-05
GTTAC	-0.00283331	-0.0177902	< 5E-308	8.12383e-06
TGGAT	-0.002909	-0.0177972	< 5E-308	2.04623e-05
ATACT	-0.00292793	-0.0177879	< 5E-308	1.34966e-05
TCTTA	-0.00296313	-0.0177904	< 5E-308	1.12146e-05
TACTG	-0.00298045	-0.0177921	< 5E-308	1.89731e-05
CTCTT	-0.00303603	-0.0177925	< 5E-308	1.53954e-05
TTGGC	-0.00315163	-0.0177933	< 5E-308	1.53637e-05
TGCTG	-0.00343878	-0.0178038	< 5E-308	3.14866e-05
ACCAG	-0.00344991	-0.0178052	< 5E-308	4.17329e-05
CCAAC	-0.00345195	-0.0177921	< 5E-308	2.64642e-05
CATGT	-0.00345485	-0.0177914	< 5E-308	1.96332e-05
GCGTA	-0.00347193	-0.0177917	< 5E-308	5.6977e-06
GCACG	-0.00350359	-0.0177878	< 5E-308	1.28292e-05
TCCAT	-0.00366208	-0.0177913	< 5E-308	2.05387e-05
GAGCA	-0.00368416	-0.0178007	< 5E-308	4.64998e-05
GCGCT	-0.00370998	-0.0177896	< 5E-308	1.014e-05
CGTTA	-0.00371377	-0.0177887	< 5E-308	6.55701e-06
GATTT	-0.00372109	-0.0177919	< 5E-308	2.16691e-05
TGGTA	-0.00373022	-0.0177928	< 5E-308	2.14521e-05
CTCTG	-0.00375093	-0.0178062	< 5E-308	4.22265e-05
TCGGA	-0.00377765	-0.0177874	< 5E-308	1.80642e-05
ACGTT	-0.00383249	-0.0177869	< 5E-308	1.25101e-05
GTGAA	-0.00388851	-0.017797	< 5E-308	4.18299e-05
GGACG	-0.00392173	-0.0177846	< 5E-308	2.54391e-05
CACAC	-0.00394896	-0.0177935	< 5E-308	3.58497e-05
GCAAG	-0.00396902	-0.0178013	< 5E-308	4.55643e-05
AGTGA	-0.00398316	-0.0178014	< 5E-308	4.8395e-05
GCTGA	-0.00402022	-0.0178075	< 5E-308	4.76869e-05
CATCA	-0.00416641	-0.0178052	< 5E-308	4.87373e-05
GACGA	-0.00424729	-0.0177847	< 5E-308	3.44245e-05
ATTTC	-0.00427077	-0.0177953	< 5E-308	3.13322e-05
TCTAT	-0.00428493	-0.0177886	< 5E-308	2.01424e-05
CGTAT	-0.00429673	-0.017789	< 5E-308	9.02226e-06
TCGCG	-0.00431061	-0.0177897	< 5E-308	4.49237e-06
TCCAA	-0.00431458	-0.0177992	< 5E-308	4.72745e-05
GCCCA	-0.00435347	-0.0177989	< 5E-308	4.53495e-05
GGGGC	-0.00435461	-0.0177916	< 5E-308	2.90996e-05
GGCGC	-0.00436476	-0.0177857	< 5E-308	1.28893e-05
GCGCG	-0.00440566	-0.0177892	< 5E-308	5.41893e-06
AGCGT	-0.00440818	-0.0177864	< 5E-308	1.49196e-05
TAAGT	-0.00445235	-0.0177852	< 5E-308	2.3424e-05
CACGC	-0.00451322	-0.0177882	< 5E-308	2.04279e-05
CTGCC	-0.00453702	-0.0178096	< 5E-308	5.96921e-05
GGTTA	-0.00454775	-0.0177864	< 5E-308	1.41007e-05
CAACA	-0.00459142	-0.0177982	< 5E-308	6.89459e-05
CCACT	-0.00462732	-0.0177955	< 5E-308	3.95998e-05
GGTAT	-0.00471171	-0.0177892	< 5E-308	1.77945e-05
GTTTA	-0.00474955	-0.0177944	< 5E-308	2.46164e-05
AATTC	-0.00475136	-0.017792	< 5E-308	4.02432e-05
CTACA	-0.00482712	-0.0177998	< 5E-308	5.49513e-05
CACCC	-0.00487372	-0.0177955	< 5E-308	4.67188e-05
GCACA	-0.00489042	-0.0177961	< 5E-308	6.89733e-05
CAACC	-0.00501725	-0.0177948	< 5E-308	5.74363e-05
CCAGA	-0.00507825	-0.017816	< 5E-308	0.000101767
GAAAG	-0.0051229	-0.0178083	< 5E-308	0.000104923
CCACC	-0.00517659	-0.0178112	< 5E-308	6.60467e-05
CCGCA	-0.00520727	-0.0177834	< 5E-308	3.42078e-05
CACAG	-0.00521732	-0.0178182	< 5E-308	0.000110433
AAGAA	-0.0052567	-0.0178329	< 5E-308	0.000151171
ATTGT	-0.00526463	-0.0177904	< 5E-308	4.02594e-05
CTCAC	-0.00529847	-0.0177945	< 5E-308	5.80594e-05
TCCTA	-0.00533715	-0.0177876	< 5E-308	3.37876e-05
TAGGG	-0.00537311	-0.0177872	< 5E-308	3.38342e-05
AAAAT	-0.00542803	-0.0177978	< 5E-308	9.1591e-05
TGGAA	-0.00546104	-0.0178115	< 5E-308	0.000110341
CCTAC	-0.00547777	-0.0177884	< 5E-308	3.91169e-05
AATTT	-0.00552183	-0.017794	< 5E-308	5.46005e-05
AAGGC	-0.0055449	-0.0177962	< 5E-308	7.86794e-05
GAAGG	-0.00556645	-0.0178122	< 5E-308	0.000107237
CAGCT	-0.00557283	-0.0178036	< 5E-308	8.37003e-05
TTCAA	-0.0055761	-0.0177974	< 5E-308	7.66072e-05
TGTCA	-0.00558255	-0.0178013	< 5E-308	7.16337e-05
ATGTT	-0.00559286	-0.0177972	< 5E-308	4.86658e-05
TCTAG	-0.0056112	-0.0177895	< 5E-308	3.87854e-05
GGATG	-0.00561699	-0.0178007	< 5E-308	7.23943e-05
TGATC	-0.00565171	-0.0177886	< 5E-308	5.40256e-05
GTATC	-0.00568265	-0.0177895	< 5E-308	2.91554e-05
TACAG	-0.00575121	-0.0177937	< 5E-308	8.45105e-05
GGGCA	-0.00583357	-0.0177943	< 5E-308	7.76128e-05
AACGC	-0.00583674	-0.0177781	< 5E-308	3.61284e-05
GCTAG	-0.00586485	-0.0177862	< 5E-308	4.18414e-05
AGTGG	-0.00587715	-0.0178087	< 5E-308	8.92922e-05
CACGT	-0.0058847	-0.017783	< 5E-308	2.67948e-05
AAGCT	-0.00588822	-0.0177973	< 5E-308	8.52134e-05
GGCGG	-0.00601009	-0.0177827	< 5E-308	2.98132e-05
GCATC	-0.00607672	-0.0177908	< 5E-308	5.68535e-05
GCGTT	-0.00608806	-0.0177854	< 5E-308	1.75083e-05
AGATA	-0.00611983	-0.0177885	< 5E-308	8.39327e-05
ATCCG	-0.00616219	-0.0177865	< 5E-308	2.89346e-05
CTGTC	-0.00625147	-0.0177973	< 5E-308	8.41833e-05
AAACG	-0.00627693	-0.0177755	< 5E-308	5.81259e-05
TTTCT	-0.00628986	-0.017803	< 5E-308	7.69561e-05
GAAAA	-0.00634903	-0.0178258	< 5E-308	0.000180608
ATTCT	-0.006409	-0.0177902	< 5E-308	6.37396e-05
GTATT	-0.00640999	-0.0177914	< 5E-308	4.20909e-05
ACGGG	-0.00647734	-0.0177843	< 5E-308	4.95892e-05
GAGCG	-0.00656629	-0.0177824	< 5E-308	5.27865e-05
GGGTA	-0.00659654	-0.0177825	< 5E-308	3.71527e-05
GCAGC	-0.00664558	-0.0178118	< 5E-308	0.000126633
TCATT	-0.00666202	-0.0177947	< 5E-308	7.30073e-05
GAATG	-0.00670177	-0.0177943	< 5E-308	0.000109663
ACGAG	-0.00671384	-0.0177789	< 5E-308	7.7664e-05
CTAGT	-0.00682415	-0.0177884	< 5E-308	5.09069e-05
ACCCC	-0.00687087	-0.0177919	< 5E-308	8.32952e-05
ACATC	-0.00690852	-0.017805	< 5E-308	0.000128973
AGCCG	-0.006965	-0.0177834	< 5E-308	6.53899e-05
GCGGG	-0.00697208	-0.017785	< 5E-308	3.99905e-05
ATGTA	-0.00698628	-0.0177874	< 5E-308	7.99836e-05
GATCA	-0.00704648	-0.0177785	< 5E-308	9.16849e-05
AGTAT	-0.0070581	-0.0177958	< 5E-308	7.34235e-05
ACCGC	-0.00711276	-0.0177791	< 5E-308	5.39368e-05
ATCCC	-0.00713558	-0.0177987	< 5E-308	8.64827e-05
AGCCC	-0.00713789	-0.0178063	< 5E-308	0.000124575
GGGCG	-0.00715281	-0.0177869	< 5E-308	4.04917e-05
GGAGG	-0.00716287	-0.017818	< 5E-308	0.000157929
CAGCA	-0.00716629	-0.0178327	< 5E-308	0.000211497
TAGTA	-0.00717939	-0.0177879	< 5E-308	5.72837e-05
AAACC	-0.00720555	-0.0177976	< 5E-308	0.000141535
GCTCA	-0.00726615	-0.0177991	< 5E-308	0.000108435
CGCAG	-0.00727656	-0.0177709	< 5E-308	7.76702e-05
TTAGT	-0.00731094	-0.017789	< 5E-308	6.05409e-05
CATCC	-0.00731369	-0.0177925	< 5E-308	9.96847e-05
TGCAG	-0.0073164	-0.0178005	< 5E-308	0.00015139
TCACC	-0.0073372	-0.0177863	< 5E-308	9.26867e-05
TGCTC	-0.00735908	-0.0177926	< 5E-308	8.19028e-05
CGTTT	-0.00737465	-0.0177826	< 5E-308	3.0806e-05
GAGAA	-0.0073903	-0.0178364	< 5E-308	0.000261763
GAGAG	-0.00739268	-0.017814	< 5E-308	0.000193717
AACGG	-0.00744731	-0.0177722	< 5E-308	7.4918e-05
TAGAT	-0.00745031	-0.0177798	< 5E-308	7.64916e-05
GCGCC	-0.00760693	-0.0177832	< 5E-308	4.58439e-05
GTGAT	-0.00764758	-0.0177901	< 5E-308	9.00468e-05
TTTCC	-0.00775653	-0.017796	< 5E-308	9.64692e-05
AATCG	-0.00779301	-0.0177783	< 5E-308	4.39715e-05
CAGAT	-0.00785126	-0.0178029	< 5E-308	0.000175077
GATTG	-0.00787254	-0.017786	< 5E-308	9.72955e-05
CGATG	-0.00788647	-0.0177794	< 5E-308	8.06754e-05
CCGTA	-0.00790462	-0.0177789	< 5E-308	3.60734e-05
CACCT	-0.00793375	-0.0178047	< 5E-308	0.000138308
CAGTG	-0.00795033	-0.0178147	< 5E-308	0.000188092
AACCT	-0.00795496	-0.017795	< 5E-308	0.000150218
AGGCA	-0.00798917	-0.0177974	< 5E-308	0.000169795
ACCGG	-0.00802059	-0.0177794	< 5E-308	7.43922e-05
ATTCG	-0.00803741	-0.0177832	< 5E-308	4.3923e-05
CCGCG	-0.00806801	-0.0177817	< 5E-308	2.26391e-05
ATCCT	-0.00806931	-0.0177856	< 5E-308	8.98935e-05
GCACC	-0.00807394	-0.0177943	< 5E-308	0.000131979
GTAAG	-0.00819879	-0.0177757	< 5E-308	8.71037e-05
TCTGA	-0.00820001	-0.0178074	< 5E-308	0.000198989
TCTGG	-0.00826877	-0.0178079	< 5E-308	0.000158181
GGATT	-0.00834462	-0.0177952	< 5E-308	0.000113908
CCGGA	-0.00834559	-0.017779	< 5E-308	0.000100497
GTTGG	-0.00836982	-0.0177814	< 5E-308	7.91821e-05
TGGTG	-0.00848146	-0.0178022	< 5E-308	0.000147954
GAACC	-0.00851688	-0.0177861	< 5E-308	0.000176143
TCGAA	-0.00854772	-0.0177829	< 5E-308	9.96029e-05
GCCGC	-0.00860411	-0.0177821	< 5E-308	6.89934e-05
CGCTT	-0.0086406	-0.0177843	< 5E-308	5.1224e-05
ACGCT	-0.00868147	-0.0177799	< 5E-308	7.96137e-05
ACCTG	-0.00871265	-0.0178094	< 5E-308	0.000220261
GAGTA	-0.00872553	-0.0177749	< 5E-308	0.000127097
GGGTG	-0.00873851	-0.0177898	< 5E-308	9.4689e-05
CCTGA	-0.00876483	-0.0177962	< 5E-308	0.000193947
AACGA	-0.00884343	-0.0177601	< 5E-308	0.000124072
CCCAC	-0.00885672	-0.0178062	< 5E-308	0.000164894
ACAAC	-0.0088816	-0.0177779	< 5E-308	0.000220902
CGCGG	-0.00895684	-0.0177774	< 5E-308	3.14575e-05
GTTGC	-0.00895907	-0.0177846	< 5E-308	8.55413e-05
GAGGC	-0.0089591	-0.0177943	< 5E-308	0.000186554
TGCCC	-0.00899223	-0.0178008	< 5E-308	0.000155103
TTGGT	-0.0089988	-0.0177885	< 5E-308	0.000105822
CATCT	-0.00922555	-0.0178052	< 5E-308	0.000173493
TTTCG	-0.00929689	-0.0177763	< 5E-308	6.60867e-05
CGAAT	-0.00933966	-0.0177814	< 5E-308	8.00591e-05
CTCTC	-0.00937077	-0.0177897	< 5E-308	0.000142754
GGTAA	-0.00942808	-0.0177769	< 5E-308	0.000101533
TCGCA	-0.00949945	-0.0177743	< 5E-308	8.40584e-05
TGTGC	-0.0095311	-0.0177874	< 5E-308	0.000146849
CAGCC	-0.00953256	-0.0178359	< 5E-308	0.000298699
TGCGC	-0.00958035	-0.0177793	< 5E-308	6.70409e-05
TTAGG	-0.0095815	-0.0177722	< 5E-308	9.63745e-05
GCTTG	-0.00961705	-0.0177953	< 5E-308	0.000131822
AGCAC	-0.00967769	-0.0178034	< 5E-308	0.000285639
ATAGT	-0.00968744	-0.0177822	< 5E-308	0.000121574
ACCCT	-0.0097182	-0.0177906	< 5E-308	0.000182601
GATGT	-0.0097837	-0.0178011	< 5E-308	0.000172756
AGCTT	-0.00982568	-0.0178027	< 5E-308	0.000184303
GCTGG	-0.00983664	-0.0178142	< 5E-308	0.000229019
GTTGA	-0.0098628	-0.017779	< 5E-308	0.000166963
GGCAC	-0.00988696	-0.0177921	< 5E-308	0.000194838
CAGTT	-0.00990033	-0.0178016	< 5E-308	0.000192377
AAATT	-0.00990042	-0.0177899	< 5E-308	0.00022682
TTCCA	-0.00990576	-0.0178203	< 5E-308	0.000237458
AACGT	-0.00991481	-0.0177733	< 5E-308	9.31605e-05
CGTTC	-0.0099865	-0.0177786	< 5E-308	5.3563e-05
AGCTG	-0.00999944	-0.0178353	< 5E-308	0.000320521
CCGAT	-0.0100511	-0.0177758	< 5E-308	7.49999e-05
GTGCA	-0.0100682	-0.0177813	< 5E-308	0.000178211
TCAAG	-0.0101491	-0.0178019	< 5E-308	0.000269005
AATGT	-0.0102094	-0.0177854	< 5E-308	0.00019244
GTGGG	-0.010228	-0.0178035	< 5E-308	0.000172383
GGTTG	-0.0102808	-0.0177757	< 5E-308	9.29138e-05
AGAAA	-0.0102897	-0.0178514	< 5E-308	0.000542965
CGAAA	-0.0103528	-0.017759	< 5E-308	0.000181064
AAATC	-0.0103688	-0.0177867	< 5E-308	0.000238225
AAGTG	-0.0103715	-0.0178132	< 5E-308	0.00030547
AGAGC	-0.0104943	-0.0178214	< 5E-308	0.000393054
TACGA	-0.0104989	-0.017779	< 5E-308	9.92657e-05
GCGGC	-0.0105206	-0.0177719	< 5E-308	8.37154e-05
GGCAG	-0.0105914	-0.0178127	< 5E-308	0.000309369
TGGCG	-0.0106578	-0.0177668	< 5E-308	0.000107369
CCATC	-0.0106926	-0.017793	< 5E-308	0.000206244
GACCC	-0.0107443	-0.0177913	< 5E-308	0.000263629
ACCCG	-0.0108431	-0.0177749	< 5E-308	0.000137514
GCGTG	-0.0108653	-0.0177747	< 5E-308	7.60546e-05
ACGCC	-0.0108811	-0.0177742	< 5E-308	0.000117741
ACGTG	-0.0108818	-0.0177804	< 5E-308	0.000141769
GTACC	-0.0108946	-0.0177907	< 5E-308	0.000170133
CCACG	-0.0109115	-0.0177769	< 5E-308	0.000152407
CCCCA	-0.0109916	-0.017812	< 5E-308	0.000275478
GTTTT	-0.0110229	-0.0177899	< 5E-308	0.000128899
GTTCA	-0.011085	-0.0177916	< 5E-308	0.000187451
TGCGG	-0.0110917	-0.0177767	< 5E-308	0.00012336
GCAGG	-0.011107	-0.0178101	< 5E-308	0.000324266
TGGCT	-0.0111226	-0.0178215	< 5E-308	0.00027248
CGCCA	-0.0111995	-0.0177797	< 5E-308	0.0001748
CGGTA	-0.0112268	-0.0177776	< 5E-308	6.42547e-05
AGTTA	-0.011281	-0.0177879	< 5E-308	0.000185244
GTGCT	-0.0116047	-0.0177888	< 5E-308	0.000186486
CACTT	-0.0116202	-0.0177878	< 5E-308	0.000247672
TGCCG	-0.0116644	-0.0177722	< 5E-308	0.000143012
GGCGA	-0.0116652	-0.0177679	< 5E-308	0.000131145
CGTGC	-0.0117271	-0.0177751	< 5E-308	9.51558e-05
GTAGG	-0.0117352	-0.0177578	< 5E-308	0.00011462
CCTTG	-0.0117652	-0.0177885	< 5E-308	0.000241421
GATCC	-0.0117707	-0.0177906	< 5E-308	0.000198175
CAACT	-0.0117988	-0.0177843	< 5E-308	0.000322273
CTAGG	-0.011852	-0.0177598	< 5E-308	0.000174534
AGACC	-0.0118696	-0.0178246	< 5E-308	0.000469025
TGCCT	-0.0118722	-0.0178079	< 5E-308	0.00030102
GCCGG	-0.0119466	-0.0177715	< 5E-308	0.000127041
TCAGG	-0.0119679	-0.0177992	< 5E-308	0.000331588
CAGGG	-0.0119713	-0.0177938	< 5E-308	0.000378204
CTGGC	-0.0120119	-0.0178062	< 5E-308	0.000354453
GACGC	-0.0120252	-0.0177692	< 5E-308	0.000182128
CAAGT	-0.0120379	-0.0177966	< 5E-308	0.000317877
TGGTT	-0.0120567	-0.0177858	< 5E-308	0.000168032
TACTT	-0.0122096	-0.0177914	< 5E-308	0.000232091
TGACC	-0.0122107	-0.0178015	< 5E-308	0.000372342
AAGAT	-0.0122737	-0.0177978	< 5E-308	0.00042546
TTCAG	-0.0122748	-0.017822	< 5E-308	0.000396093
CGCTC	-0.0123083	-0.0177769	< 5E-308	9.82453e-05
AAGTA	-0.0124575	-0.0177762	< 5E-308	0.000340364
GCCAG	-0.0125429	-0.0178265	< 5E-308	0.000470873
AGCTC	-0.0125816	-0.0177967	< 5E-308	0.00032144
TGTGT	-0.0126338	-0.0177916	< 5E-308	0.00022814
GTACG	-0.0126408	-0.0177751	< 5E-308	7.59566e-05
GCGGT	-0.012702	-0.0177809	< 5E-308	8.37519e-05
CGATC	-0.0127313	-0.0177795	< 5E-308	0.000105135
TGTTC	-0.0127449	-0.0177941	< 5E-308	0.000223623
GGCCA	-0.0128218	-0.0178083	< 5E-308	0.000452284
TCTTG	-0.0128649	-0.0177695	< 5E-308	0.000212156
GCTTT	-0.0128761	-0.0178075	< 5E-308	0.000263962
GGGAG	-0.0128901	-0.0177927	< 5E-308	0.000406192
CCGAA	-0.0129255	-0.017771	< 5E-308	0.00026322
GCAGT	-0.0129309	-0.0177875	< 5E-308	0.000301619
TACGT	-0.0129382	-0.017777	< 5E-308	7.77252e-05
GCGAG	-0.012944	-0.0177671	< 5E-308	0.000176591
ATGGT	-0.0129572	-0.0177901	< 5E-308	0.000263083
GAGAT	-0.0130453	-0.0177785	< 5E-308	0.000403411
TCCAC	-0.0130581	-0.0177953	< 5E-308	0.000314665
ATCGT	-0.0130878	-0.0177758	< 5E-308	9.04487e-05
CGCAC	-0.0130907	-0.0177676	< 5E-308	0.000160848
GGTGG	-0.0131619	-0.017805	< 5E-308	0.000303356
CACTG	-0.0131798	-0.0178077	< 5E-308	0.000507789
CCCGC	-0.0132982	-0.0177827	< 5E-308	0.000160195
GAAGC	-0.0133159	-0.0178225	< 5E-308	0.000536516
CCCGT	-0.0133167	-0.01778	< 5E-308	0.000111979
GAACG	-0.0133217	-0.017748	< 5E-308	0.000233676
AGTGC	-0.0133446	-0.0178001	< 5E-308	0.000363949
AAAGT	-0.013357	-0.0178169	< 5E-308	0.000548018
TGGGC	-0.0133593	-0.0177983	< 5E-308	0.000341449
TGCAC	-0.0133909	-0.0177729	< 5E-308	0.000359141
AGGGC	-0.0134261	-0.0177909	< 5E-308	0.000397063
AGACG	-0.013471	-0.0177439	< 5E-308	0.000293613
GTAGT	-0.0136349	-0.0177764	< 5E-308	0.000158966
CGAGG	-0.0136398	-0.0177769	< 5E-308	0.000300709
ATCTG	-0.0136447	-0.0177812	< 5E-308	0.000370115
TGGGT	-0.0136544	-0.0177793	< 5E-308	0.000225117
TCACT	-0.0137263	-0.0177877	< 5E-308	0.000311258
CCGCT	-0.0137439	-0.0177797	< 5E-308	0.000155421
GCCGA	-0.0137574	-0.0177763	< 5E-308	0.000217972
GAGCC	-0.0137582	-0.0178071	< 5E-308	0.000477085
TTCTT	-0.0137751	-0.0178035	< 5E-308	0.000306741
GTGTA	-0.0138067	-0.01777	< 5E-308	0.000198839
TTCTG	-0.0138146	-0.0178153	< 5E-308	0.00042975
CGCGT	-0.0139534	-0.017786	< 5E-308	5.28084e-05
CGGCT	-0.013963	-0.0177762	< 5E-308	0.000168289
ACTCG	-0.0139771	-0.0177592	< 5E-308	0.000294429
AGTTG	-0.0140174	-0.0177812	< 5E-308	0.00032736
CTCGC	-0.0140257	-0.0177769	< 5E-308	0.000155073
CGGTT	-0.0140349	-0.0177798	< 5E-308	9.06881e-05
TGAGT	-0.0140361	-0.0177799	< 5E-308	0.000357148
GTTGT	-0.0141602	-0.0177833	< 5E-308	0.000188339
CTCCA	-0.0141658	-0.0177935	< 5E-308	0.000455631
TCGTA	-0.0141834	-0.0177752	< 5E-308	9.9921e-05
GTTAG	-0.0142311	-0.0177868	< 5E-308	0.000185118
GGCGT	-0.0142331	-0.0177812	< 5E-308	0.000114808
TGCGT	-0.0142504	-0.0177713	< 5E-308	0.00011646
CGCCC	-0.0142608	-0.0177756	< 5E-308	0.0001706
TACTC	-0.0142977	-0.0177711	< 5E-308	0.000274091
TGAAG	-0.0143185	-0.0178466	< 5E-308	0.000816739
GATCG	-0.0143606	-0.0177771	< 5E-308	0.000150462
GACGT	-0.0145065	-0.0177631	< 5E-308	0.000236914
CGGAT	-0.0145209	-0.0177704	< 5E-308	0.000195198
CGTGG	-0.0145651	-0.0177817	< 5E-308	0.000255307
TCCCA	-0.0145987	-0.0177956	< 5E-308	0.000459308
CCCGA	-0.0146197	-0.0177549	< 5E-308	0.000215421
ACAGG	-0.0146454	-0.0177727	< 5E-308	0.000639125
TCGCT	-0.0146572	-0.017771	< 5E-308	0.00013408
TCAGC	-0.0147661	-0.0178023	< 5E-308	0.000523084
GTGTT	-0.0147761	-0.0177896	< 5E-308	0.000228967
ACTCC	-0.0148627	-0.0177752	< 5E-308	0.000489646
GTTTG	-0.0148744	-0.0177875	< 5E-308	0.000270543
CGAGC	-0.0150117	-0.0177583	< 5E-308	0.000256846
TCATC	-0.0150793	-0.0178128	< 5E-308	0.000400901
CTTCA	-0.0151121	-0.0178246	< 5E-308	0.000609211
GCTGC	-0.0151216	-0.0178238	< 5E-308	0.000506051
GTTTC	-0.0151231	-0.0177721	< 5E-308	0.000206655
GTGCG	-0.0151324	-0.0177772	< 5E-308	0.000147373
GGAAA	-0.0152792	-0.0178366	< 5E-308	0.000883244
CGTGA	-0.0152896	-0.0177621	< 5E-308	0.000241654
AGGAT	-0.0152931	-0.0177882	< 5E-308	0.000552097
TCTAC	-0.0154639	-0.0177785	< 5E-308	0.000306658
GAAAT	-0.0154877	-0.0178058	< 5E-308	0.00071191
GGTGA	-0.0155151	-0.01778	< 5E-308	0.00046051
AATCT	-0.0155177	-0.0177679	< 5E-308	0.000385248
CGCCT	-0.0155967	-0.0177669	< 5E-308	0.000203998
CCAGG	-0.0156266	-0.0178415	< 5E-308	0.000742608
GTACA	-0.0156498	-0.0177761	< 5E-308	0.000495543
ACCTC	-0.0156591	-0.0178072	< 5E-308	0.000550019
CCCAG	-0.0156753	-0.0178368	< 5E-308	0.000753305
TGACG	-0.015699	-0.0177674	< 5E-308	0.000371349
TCCGC	-0.0158359	-0.0177701	< 5E-308	0.0001748
TAGTT	-0.0158367	-0.0177729	< 5E-308	0.000228155
CGAGA	-0.0158422	-0.0177518	< 5E-308	0.000455438
GCCCC	-0.0158824	-0.0178049	< 5E-308	0.000411597
AGCGA	-0.0159563	-0.0177475	< 5E-308	0.000370715
TGTAC	-0.0159614	-0.0178057	< 5E-308	0.000485593
CAACG	-0.0159715	-0.0177436	< 5E-308	0.000317897
GTGAG	-0.0159725	-0.0177737	< 5E-308	0.000484924
CGCTG	-0.0160588	-0.01777	< 5E-308	0.000320725
CGCGA	-0.0161061	-0.0177718	< 5E-308	9.7066e-05
GCCCT	-0.0161372	-0.017803	< 5E-308	0.000435729
GGAAT	-0.0161373	-0.017767	< 5E-308	0.000489915
CAGCG	-0.0161529	-0.0177682	< 5E-308	0.000428281
CGAAG	-0.0161837	-0.0177619	< 5E-308	0.000506996
TTCGG	-0.0162428	-0.0177588	< 5E-308	0.000174425
CCCCC	-0.016336	-0.0177793	< 5E-308	0.000292256
GCCCG	-0.0163479	-0.0177744	< 5E-308	0.000256396
GGTTT	-0.0164124	-0.017786	< 5E-308	0.000233672
TCTCA	-0.0165202	-0.0178007	< 5E-308	0.000586235
GGCTT	-0.0165273	-0.0177926	< 5E-308	0.000397893
GTGGC	-0.0165539	-0.0178109	< 5E-308	0.000500925
AGTAC	-0.0166618	-0.0177609	< 5E-308	0.000519129
CGGGG	-0.0166788	-0.0177664	< 5E-308	0.00026315
CACCG	-0.0166913	-0.0177516	< 5E-308	0.000319468
AACCG	-0.0166959	-0.0177521	< 5E-308	0.000345048
TTCCC	-0.0167491	-0.0177763	< 5E-308	0.000382175
GATTC	-0.016763	-0.0177941	< 5E-308	0.000417007
CGGGT	-0.016858	-0.0177757	< 5E-308	0.000161039
TCGAT	-0.0169685	-0.0177663	< 5E-308	0.000181437
AGCCT	-0.0169985	-0.0178278	< 5E-308	0.00070294
TAGTC	-0.0170169	-0.0177742	< 5E-308	0.000245863
CCTCA	-0.0170725	-0.0178307	< 5E-308	0.000740608
CCGCC	-0.0171219	-0.0177727	< 5E-308	0.000306764
GTGTG	-0.0171344	-0.0177896	< 5E-308	0.000388133
GGAAG	-0.017214	-0.0178282	< 5E-308	0.000987839
TCAAC	-0.0172241	-0.0178009	< 5E-308	0.000615031
AGGAA	-0.01723	-0.0178353	< 5E-308	0.00122669
TTCCT	-0.0172827	-0.0178209	< 5E-308	0.000574646
CCCTT	-0.0173232	-0.0177858	< 5E-308	0.000397941
TTGTC	-0.0173716	-0.0177892	< 5E-308	0.000392843
CCGGG	-0.0174445	-0.0177629	< 5E-308	0.000310328
CGTTG	-0.017537	-0.0177609	< 5E-308	0.000224256
TGCGA	-0.0177007	-0.017742	< 5E-308	0.000324573
CCAGC	-0.0178	-0.0178458	< 5E-308	0.000912277
CCCCT	-0.0178075	-0.0177922	< 5E-308	0.000433995
ATCTC	-0.0178163	-0.0177947	< 5E-308	0.0005215
TCGTG	-0.0178275	-0.0177715	< 5E-308	0.00023219
GAATT	-0.0178339	-0.0177814	< 5E-308	0.000630034
GTCAA	-0.0178631	-0.0177887	< 5E-308	0.000624048
ATGTC	-0.01789	-0.0177775	< 5E-308	0.000460976
CGGCA	-0.0179201	-0.0177558	< 5E-308	0.000367706
TCGTT	-0.017931	-0.0177664	< 5E-308	0.000130693
GAGCT	-0.0179533	-0.0178431	< 5E-308	0.000860254
CGAGT	-0.0179985	-0.0177644	< 5E-308	0.000262172
TGGAG	-0.0180589	-0.0179072	< 5E-308	0.00130118
CCTGG	-0.0180922	-0.0178611	< 5E-308	0.000886463
GCTCG	-0.0182282	-0.0177725	< 5E-308	0.000236702
GGTAC	-0.018237	-0.0177666	< 5E-308	0.000359086
GTGCC	-0.0183189	-0.0177946	< 5E-308	0.000565609
GCTTC	-0.0183269	-0.0177839	< 5E-308	0.000459325
CCTTT	-0.0184478	-0.0178106	< 5E-308	0.000590421
ATCTT	-0.0184805	-0.0177654	< 5E-308	0.000436492
GGCCG	-0.0186611	-0.0177662	< 5E-308	0.000322051
GCCGT	-0.0187245	-0.0177667	< 5E-308	0.00023481
AGTCG	-0.0187544	-0.0177695	< 5E-308	0.000259446
TCAGT	-0.0187824	-0.0177889	< 5E-308	0.000628158
GTTCT	-0.0187984	-0.0177922	< 5E-308	0.000410304
GGAGC	-0.018804	-0.0178288	< 5E-308	0.000979073
GTCTA	-0.0188478	-0.0177651	< 5E-308	0.000308021
GGCTG	-0.018858	-0.0178153	< 5E-308	0.000785052
GGTGC	-0.0188874	-0.0177761	< 5E-308	0.000445558
ACGCG	-0.0188908	-0.0177658	< 5E-308	0.000164938
GTTCG	-0.0189131	-0.01777	< 5E-308	0.000148351
GGGCC	-0.0189297	-0.0177982	< 5E-308	0.000644218
AGGCC	-0.0189986	-0.0177938	< 5E-308	0.000829783
CTTCT	-0.0190143	-0.0178115	< 5E-308	0.000732644
ACTTC	-0.0190201	-0.0178068	< 5E-308	0.00106453
CACTC	-0.0190285	-0.0177776	< 5E-308	0.000599963
CTCGA	-0.0190354	-0.0177495	< 5E-308	0.000417032
CTCGG	-0.0190395	-0.0177776	< 5E-308	0.00046268
GAGGT	-0.0190468	-0.0177661	< 5E-308	0.000581189
GTCGC	-0.0191707	-0.0177734	< 5E-308	0.000187423
GGTAG	-0.0192133	-0.0177619	< 5E-308	0.000370873
GAGTG	-0.0192183	-0.0177904	< 5E-308	0.000747389
CCAGT	-0.0193133	-0.0177822	< 5E-308	0.000720029
TCGGG	-0.0193317	-0.0177699	< 5E-308	0.000293834
AGATT	-0.0193333	-0.0177601	< 5E-308	0.000682733
GGCCC	-0.0193846	-0.0177937	< 5E-308	0.000626867
GGATC	-0.0194284	-0.0177603	< 5E-308	0.000513709
GACGG	-0.0194744	-0.0177488	< 5E-308	0.000563958
CTGGT	-0.0194777	-0.0177911	< 5E-308	0.000734289
CCGTT	-0.0194894	-0.0177632	< 5E-308	0.000208219
TAGGC	-0.0195955	-0.0177443	< 5E-308	0.000309706
TCGCC	-0.0196082	-0.0177748	< 5E-308	0.000273152
TTCGC	-0.0197011	-0.0177637	< 5E-308	0.000207276
AGAAG	-0.0198373	-0.0179376	< 5E-308	0.0019949
CGCCG	-0.0198653	-0.0177713	< 5E-308	0.000160891
TTCTC	-0.0199046	-0.0178055	< 5E-308	0.000587927
GGTGT	-0.0199614	-0.0177863	< 5E-308	0.000424314
CTCGT	-0.0199934	-0.0177595	< 5E-308	0.000249843
GGGCT	-0.0200436	-0.0177801	< 5E-308	0.000629097
AAGTT	-0.0200958	-0.0178031	< 5E-308	0.000779979
AGGCT	-0.0201717	-0.0178021	< 5E-308	0.00080895
GCTCC	-0.020225	-0.0177853	< 5E-308	0.000574726
CGTAC	-0.0202279	-0.0177603	< 5E-308	0.000230903
AGTTT	-0.0202662	-0.0178	< 5E-308	0.000628629
AGAAT	-0.0204173	-0.0177648	< 5E-308	0.00113034
GCTCT	-0.020456	-0.017786	< 5E-308	0.000582422
CCCTG	-0.0204833	-0.0177989	< 5E-308	0.000852407
TTCCG	-0.0204996	-0.0177668	< 5E-308	0.000370378
TGGCC	-0.0206738	-0.0178131	< 5E-308	0.000910665
AGGAG	-0.0207144	-0.0178842	< 5E-308	0.00179403
GGTTC	-0.0208455	-0.0177781	< 5E-308	0.00035361
CGGAA	-0.0209618	-0.0177286	< 5E-308	0.000651684
TCCCT	-0.0209858	-0.0177847	< 5E-308	0.00060941
TCCCG	-0.0209862	-0.0177687	< 5E-308	0.000359218
GCTGT	-0.0209989	-0.0177791	< 5E-308	0.000710584
GTCGT	-0.0210946	-0.0177669	< 5E-308	0.000164273
GTCAT	-0.0211255	-0.0177915	< 5E-308	0.000653261
ACGGC	-0.0211277	-0.0177595	< 5E-308	0.000511282
CCGAG	-0.0211418	-0.01777	< 5E-308	0.000692167
GTCGG	-0.0211562	-0.0177777	< 5E-308	0.000267269
GCGTC	-0.021249	-0.0177731	< 5E-308	0.000252675
AGGTT	-0.0212738	-0.0177608	< 5E-308	0.000452424
TGTCG	-0.021303	-0.0177591	< 5E-308	0.000344771
AGGGT	-0.021392	-0.0177586	< 5E-308	0.000535264
CCTCG	-0.0214982	-0.0177491	< 5E-308	0.0003636
CTCCT	-0.0216929	-0.0178078	< 5E-308	0.000826455
GCCTT	-0.0217692	-0.01782	< 5E-308	0.000878235
GTGGT	-0.021834	-0.017789	< 5E-308	0.000599359
GTCAC	-0.0218417	-0.0177665	< 5E-308	0.000689465
TCTCG	-0.0220034	-0.0177855	< 5E-308	0.000413628
CCCTC	-0.0220822	-0.0177979	< 5E-308	0.000730052
AGATC	-0.02213	-0.0177606	< 5E-308	0.00098039
TCCGG	-0.0222403	-0.0177574	< 5E-308	0.000382782
TCGGT	-0.0223258	-0.0177746	< 5E-308	0.000252715
CCCCG	-0.0223489	-0.0177695	< 5E-308	0.000443305
CCGGC	-0.0223964	-0.0177612	< 5E-308	0.000433423
TCCTG	-0.0224305	-0.0178218	< 5E-308	0.00100369
ACCGA	-0.0224424	-0.0177519	< 5E-308	0.000800629
TCGAG	-0.0227279	-0.0177372	< 5E-308	0.000557317
GAATC	-0.0227606	-0.0177641	< 5E-308	0.000842553
GAAGA	-0.0227733	-0.0179102	< 5E-308	0.00250473
AGTCC	-0.022937	-0.0177728	< 5E-308	0.000803032
GAGTT	-0.023033	-0.0177846	< 5E-308	0.000843131
CTCCC	-0.0232018	-0.0177908	< 5E-308	0.000869716
CCGTG	-0.0232048	-0.0177743	< 5E-308	0.000561901
CTTCC	-0.0232131	-0.0178271	< 5E-308	0.00115345
TCCCC	-0.0232146	-0.017795	< 5E-308	0.000725023
CCTGC	-0.0232923	-0.0177981	< 5E-308	0.00106983
CGTGT	-0.023326	-0.0177804	< 5E-308	0.000368994
TGTCT	-0.0234378	-0.0177946	< 5E-308	0.000879161
CGGCG	-0.0235197	-0.0177743	< 5E-308	0.000243514
TCCAG	-0.02354	-0.0178187	< 5E-308	0.00137137
CGGAG	-0.0238096	-0.0177448	< 5E-308	0.00099461
TCTTT	-0.023878	-0.0178077	< 5E-308	0.000904381
AGTTC	-0.0238983	-0.0178093	< 5E-308	0.000919207
TCCTT	-0.0239429	-0.0177938	< 5E-308	0.00083042
CAGGC	-0.0240699	-0.017804	< 5E-308	0.0013348
AGGTG	-0.0240888	-0.0177722	< 5E-308	0.00103256
GGAGA	-0.0242274	-0.0178986	< 5E-308	0.00243755
CGGGC	-0.0245583	-0.0177705	< 5E-308	0.000554246
TCCTC	-0.0246006	-0.0177921	< 5E-308	0.000870537
GTCCA	-0.0246801	-0.0177856	< 5E-308	0.001071
TCGGC	-0.0247144	-0.017771	< 5E-308	0.000439516
GACCG	-0.0247391	-0.0177533	< 5E-308	0.000956876
GCCTG	-0.0247441	-0.017819	< 5E-308	0.00133181
AGTCA	-0.0248621	-0.017784	< 5E-308	0.00135716
CAGTC	-0.0250969	-0.0177578	< 5E-308	0.00106325
TTCGT	-0.0252317	-0.0177662	< 5E-308	0.000404572
CGACG	-0.025346	-0.0177724	< 5E-308	0.000397902
TCTGC	-0.0253528	-0.0178007	< 5E-308	0.00120827
CGGCC	-0.0253651	-0.0177461	< 5E-308	0.000669086
CCTCC	-0.0255379	-0.0178142	< 5E-308	0.00115328
AAGGT	-0.0256265	-0.0177372	< 5E-308	0.00107567
CCCGG	-0.025691	-0.0177758	< 5E-308	0.000773642
TGTCC	-0.0257243	-0.017783	< 5E-308	0.000980664
CTACG	-0.0257752	-0.0177601	< 5E-308	0.000535783
TCCGT	-0.0258744	-0.0177596	< 5E-308	0.000371158
CGGTG	-0.0260112	-0.0177678	< 5E-308	0.000680656
ACCGT	-0.0260578	-0.0177495	< 5E-308	0.000682156
GGCTC	-0.026241	-0.0177955	< 5E-308	0.00105324
AGAGT	-0.0263438	-0.0178004	< 5E-308	0.00178509
ACGTC	-0.0265194	-0.0177281	< 5E-308	0.000492519
CGTCA	-0.0265827	-0.0177261	< 5E-308	0.000594257
GTTCC	-0.0267362	-0.0177923	< 5E-308	0.000849514
AGTGT	-0.0268773	-0.0177612	< 5E-308	0.0010945
AAGTC	-0.0270795	-0.0177798	< 5E-308	0.00142742
CCTCT	-0.0271298	-0.0177981	< 5E-308	0.00124352
GTACT	-0.0271552	-0.0177534	< 5E-308	0.00107011
GCCTC	-0.0273238	-0.0177961	< 5E-308	0.00130973
GTCCG	-0.0273807	-0.0177642	< 5E-308	0.000453661
ACGGT	-0.027408	-0.0177372	< 5E-308	0.00064346
CATCG	-0.0274465	-0.0177518	< 5E-308	0.00081255
TCTTC	-0.0276333	-0.0177937	< 5E-308	0.00112237
CCTGT	-0.0280877	-0.0177971	< 5E-308	0.00135684
CCGGT	-0.0283118	-0.0177655	< 5E-308	0.000511029
GTCAG	-0.0283927	-0.0177634	< 5E-308	0.00154868
TCTCT	-0.0286332	-0.0177826	< 5E-308	0.00118263
CCTTC	-0.028752	-0.0178431	< 5E-308	0.00151001
CTGCG	-0.0288165	-0.0177142	< 5E-308	0.00103438
GGAGT	-0.0288828	-0.0177621	< 5E-308	0.00161696
GCACT	-0.0290055	-0.0177478	< 5E-308	0.00157259
ATCGA	-0.0290452	-0.0177625	< 5E-308	0.000981044
CGTCT	-0.0290801	-0.0177498	< 5E-308	0.00050041
GAAGT	-0.0291371	-0.0178044	< 5E-308	0.00220263
TCTCC	-0.029273	-0.0177831	< 5E-308	0.00117622
CGACC	-0.0296676	-0.017716	< 5E-308	0.000903168
TCCGA	-0.0297073	-0.0177672	< 5E-308	0.00105761
TCTGT	-0.0298541	-0.0177824	< 5E-308	0.00150758
GTCGA	-0.0300245	-0.0177322	< 5E-308	0.00063348
TTCGA	-0.0302073	-0.0177266	< 5E-308	0.000848916
AGGTA	-0.0303771	-0.0177174	< 5E-308	0.00110671
GGTCG	-0.0310009	-0.0177561	< 5E-308	0.000429728
CGTCG	-0.0310686	-0.0177624	< 5E-308	0.000230409
CGTCC	-0.0311384	-0.0177637	< 5E-308	0.000665291
GTCCC	-0.0315904	-0.0177629	< 5E-308	0.00115348
GATCT	-0.0317772	-0.0177413	< 5E-308	0.00153275
TCGTC	-0.0326883	-0.0177489	< 5E-308	0.000518803
GGGTC	-0.032961	-0.017766	< 5E-308	0.00114142
GTCCT	-0.0338298	-0.0177509	< 5E-308	0.00129254
GTGTC	-0.0341334	-0.0177921	< 5E-308	0.00146128
ACGAC	-0.0344425	-0.0176802	< 5E-308	0.00148055
CCGTC	-0.035029	-0.0177514	< 5E-308	0.000770999
GGCCT	-0.0364632	-0.0177805	< 5E-308	0.00230683
GGTCA	-0.0380387	-0.0177515	< 5E-308	0.00236664
CTCCG	-0.0381541	-0.0177254	< 5E-308	0.00147713
GGTCC	-0.039309	-0.0177411	< 5E-308	0.00158554
CGGTC	-0.0407213	-0.0177324	< 5E-308	0.00085871
TAGGT	-0.0414158	-0.0177052	< 5E-308	0.000901367
CCGAC	-0.0415682	-0.01771	< 5E-308	0.00171629
CAGGT	-0.0416317	-0.0177617	< 5E-308	0.00291226
GAGTC	-0.0424464	-0.0177631	< 5E-308	0.00312769
GTCTT	-0.0434288	-0.0177408	< 5E-308	0.00207097
GTCTG	-0.0447554	-0.0177628	< 5E-308	0.00322581
CGACA	-0.0451734	-0.0176205	< 5E-308	0.00292952
GCGAC	-0.0453474	-0.0176742	< 5E-308	0.00202474
TGGTC	-0.0455837	-0.0177339	< 5E-308	0.00273583
AGGTC	-0.0462441	-0.0177193	< 5E-308	0.00294304
CTTCG	-0.0491123	-0.0176683	< 5E-308	0.00220907
AGTCT	-0.0503817	-0.0177328	< 5E-308	0.00402054
GTCTC	-0.051929	-0.0177495	< 5E-308	0.00318797
GGTCT	-0.0601234	-0.0176973	< 5E-308	0.00378549
TCGAC	-0.0687265	-0.017635	< 5E-308	0.00398752
CGACT	-0.0720204	-0.0175762	< 5E-308	0.00550397

## Sheet: Human last exon
Effect values for each pentamer motif in human last exon
Motif	Slope	Intercept	Pvalue	R2
GGACT	0.096543	-0.00962657	< 5E-308	0.0483718
TGGAC	0.0723177	-0.00973229	< 5E-308	0.0285554
GACTG	0.0658107	-0.00958292	< 5E-308	0.033915
GAACT	0.0645893	-0.00963519	< 5E-308	0.0244247
AGACT	0.0643251	-0.00966964	< 5E-308	0.023722
GGACA	0.0642538	-0.00962226	< 5E-308	0.0263431
AGGAC	0.0581449	-0.00971009	< 5E-308	0.019647
GACTT	0.0505513	-0.00977389	< 5E-308	0.0179433
GGGAC	0.0475728	-0.00982523	< 5E-308	0.0112343
TGACT	0.0464337	-0.00980656	< 5E-308	0.0113122
AACTG	0.0459695	-0.00971217	< 5E-308	0.015538
ACTGA	0.0456839	-0.00969315	< 5E-308	0.0169855
ACTTT	0.0442026	-0.00971128	< 5E-308	0.0162994
TGAAC	0.0412619	-0.00982656	< 5E-308	0.00951482
GACAT	0.0410893	-0.00986881	< 5E-308	0.00880498
ACATT	0.0374295	-0.00983368	< 5E-308	0.00778459
ATGGA	0.0366092	-0.00980068	< 5E-308	0.00814971
AAGAC	0.033039	-0.00992314	< 5E-308	0.00583451
GAGAC	0.0329883	-0.00989287	< 5E-308	0.00523658
ACTGT	0.0317578	-0.00983508	< 5E-308	0.00769422
CGGAC	0.0307163	-0.0100223	< 5E-308	0.00169399
AAACT	0.0294889	-0.00981901	< 5E-308	0.00611715
ACTAT	0.0291072	-0.00998249	< 5E-308	0.00401058
AACTT	0.0274605	-0.00982983	< 5E-308	0.00500444
ACAAT	0.0270521	-0.0100145	< 5E-308	0.00322086
GGACC	0.026444	-0.00989768	< 5E-308	0.00304437
GACAA	0.0257546	-0.00994525	< 5E-308	0.00384005
AGAAC	0.0223553	-0.00990074	< 5E-308	0.00293184
TATGG	0.021329	-0.00997977	< 5E-308	0.001493
GTGAC	0.0212439	-0.00992936	< 5E-308	0.00168063
CAGAC	0.021219	-0.00991503	< 5E-308	0.00233634
AAAGA	0.020552	-0.00987771	< 5E-308	0.00350588
TGGGA	0.0203657	-0.00986783	< 5E-308	0.0024372
AAGGA	0.0201512	-0.00986601	< 5E-308	0.00287746
GACTA	0.0200066	-0.0100037	< 5E-308	0.00189479
CGAAC	0.0195586	-0.0100071	< 5E-308	0.000584776
CTGAA	0.0190226	-0.00988835	< 5E-308	0.00252175
CTGAC	0.0186928	-0.00994419	< 5E-308	0.0016098
ACAGA	0.0182259	-0.00990187	< 5E-308	0.00230487
ACTGG	0.0182247	-0.00990206	< 5E-308	0.00224603
CTATG	0.0177529	-0.00995475	< 5E-308	0.00119715
AAAAC	0.0177146	-0.00989937	< 5E-308	0.00232703
CTTTG	0.0176488	-0.00990065	< 5E-308	0.00189824
AGACA	0.0174756	-0.00993067	< 5E-308	0.00180387
TATGA	0.0172899	-0.00995889	< 5E-308	0.00119504
ACAAA	0.0172208	-0.00991069	< 5E-308	0.00229975
GACAG	0.0172122	-0.0099155	< 5E-308	0.00180017
GACTC	0.0159964	-0.00992895	< 5E-308	0.00160152
ACTGC	0.015981	-0.00994189	< 5E-308	0.00147624
ACTCT	0.0158196	-0.00991559	< 5E-308	0.00154879
ATGAA	0.0157475	-0.00990027	< 5E-308	0.00168231
TTTGG	0.0156781	-0.00990511	< 5E-308	0.00121989
TTGGA	0.0155057	-0.00993488	< 5E-308	0.00120876
ATGAC	0.0152441	-0.00995287	< 5E-308	0.000939614
TTACG	0.0150847	-0.00998292	< 5E-308	0.000263142
AATGG	0.0150133	-0.0099188	< 5E-308	0.00113247
CATTG	0.0146254	-0.00993912	< 5E-308	0.000929611
CTGGA	0.0144683	-0.00987748	< 5E-308	0.00146384
CAATG	0.0143047	-0.00995936	< 5E-308	0.000870273
CTGAT	0.0142322	-0.00995877	< 5E-308	0.000847197
GAACA	0.0141272	-0.0099509	< 5E-308	0.00110971
ACTTG	0.0140475	-0.00994008	< 5E-308	0.0010954
ACTTA	0.0138701	-0.00996291	< 5E-308	0.00103713
CGATA	0.0137208	-0.00997822	< 5E-308	0.000196849
TTGGG	0.0136543	-0.00993122	< 5E-308	0.000757904
ACGAA	0.0134355	-0.0100022	< 5E-308	0.000438784
ACGAT	0.0134095	-0.00997887	< 5E-308	0.000282091
CATGG	0.0132422	-0.00992582	< 5E-308	0.00080726
ATAAC	0.0132194	-0.00996139	< 5E-308	0.000609596
ACGGA	0.0129693	-0.00998854	< 5E-308	0.000380736
CATTA	0.012767	-0.00995367	< 5E-308	0.000579799
GGAAC	0.0127188	-0.00995412	< 5E-308	0.00070055
AGAGA	0.0126494	-0.00991344	< 5E-308	0.00103199
CTTTA	0.0125478	-0.00995776	< 5E-308	0.000778646
CTATA	0.0124122	-0.00998226	< 5E-308	0.000416137
GGGGA	0.0121699	-0.00993897	< 5E-308	0.000669466
ATGGG	0.0121322	-0.00995477	< 5E-308	0.000568181
CAAAC	0.0118588	-0.009933	< 5E-308	0.00075872
GACCA	0.0118047	-0.00994432	< 5E-308	0.000608089
GAGGA	0.0117044	-0.0099177	< 5E-308	0.000802
CAAAA	0.011595	-0.00988878	< 5E-308	0.00113325
CAATA	0.0115189	-0.00997439	< 5E-308	0.000463446
TTGAA	0.0114972	-0.00991931	< 5E-308	0.000846545
AACTC	0.0111734	-0.00994681	< 5E-308	0.000633003
TAACG	0.0111652	-0.00997659	< 5E-308	0.000161065
ATTGA	0.0111444	-0.00996524	< 5E-308	0.000532784
ACTCA	0.0110937	-0.00994032	< 5E-308	0.000719133
ACTAA	0.0109087	-0.00997062	< 5E-308	0.000570199
ATATG	0.0108679	-0.00996666	< 5E-308	0.000411356
TGATG	0.0108621	-0.00992189	< 5E-308	0.000576849
TTTAC	0.0105663	-0.00995405	< 5E-308	0.000433133
GATGG	0.0103907	-0.00994233	< 5E-308	0.000431726
TGAAA	0.0103763	-0.00991205	< 5E-308	0.000869253
TTATG	0.0103686	-0.00995539	< 5E-308	0.000394164
ACATG	0.0102108	-0.00994375	< 5E-308	0.00052548
CATTT	0.0101641	-0.00992415	< 5E-308	0.000557688
CTATT	0.0101543	-0.00995828	< 5E-308	0.00037622
AACAA	0.0100196	-0.00994889	< 5E-308	0.000651585
ACCAA	0.00980525	-0.00993083	< 5E-308	0.000506921
TTTGA	0.00979307	-0.00993941	< 5E-308	0.000549889
CATGA	0.00975815	-0.00995431	< 5E-308	0.000412027
TATAA	0.00968193	-0.00995383	< 5E-308	0.000395705
TAAAC	0.00966619	-0.00995164	< 5E-308	0.000416309
GAAAC	0.00960549	-0.00994488	< 5E-308	0.000510868
ATACG	0.00957854	-0.00996852	< 5E-308	0.000102268
CCAAA	0.00941306	-0.00991667	< 5E-308	0.00052632
CTAAA	0.00941102	-0.00996108	< 5E-308	0.000448295
CAAAG	0.00931371	-0.00994442	< 5E-308	0.000525687
CAATT	0.00917301	-0.00996554	< 5E-308	0.000294981
GACGA	0.00916538	-0.00997724	< 5E-308	0.000172858
ACCTA	0.00891523	-0.00996559	< 5E-308	0.000214079
GACCT	0.00889921	-0.00994189	< 5E-308	0.000330614
GCTAC	0.00879455	-0.00995822	< 5E-308	0.000164882
GATGA	0.00874184	-0.00994086	< 5E-308	0.000345535
CTTAA	0.00857065	-0.00994103	< 5E-308	0.000372899
TTGAC	0.00855384	-0.00995808	< 5E-308	0.000262459
CTTAT	0.00848375	-0.00996209	< 5E-308	0.000260701
TGGAT	0.0084054	-0.00995499	< 5E-308	0.000279569
ATTAC	0.00839095	-0.00996216	< 5E-308	0.000189159
AACAT	0.00833436	-0.00996422	< 5E-308	0.000333706
TACCA	0.00830572	-0.00995635	< 5E-308	0.000240648
TTAAC	0.00827451	-0.00997812	< 5E-308	0.000198506
TATCG	0.00825466	-0.00996952	< 5E-308	5.27599e-05
CTGTT	0.00813557	-0.00994755	< 5E-308	0.000316456
GGATT	0.00810782	-0.00995585	< 5E-308	0.000200595
AACCA	0.00805147	-0.00994618	< 5E-308	0.000329125
ATTGG	0.00802248	-0.00995991	< 5E-308	0.000219295
AAAAA	0.00798386	-0.00989328	< 5E-308	0.000614485
ACCAC	0.00795391	-0.0099479	< 5E-308	0.000248758
GCCAA	0.00794171	-0.00994876	< 5E-308	0.000261224
TAGCG	0.00791119	-0.00996669	< 5E-308	5.8734e-05
ACCAT	0.00788186	-0.00995009	< 5E-308	0.000242203
TATGC	0.00788172	-0.00996462	< 5E-308	0.000143351
TGCAA	0.00788026	-0.00995359	< 5E-308	0.000288941
ATCGG	0.00784175	-0.00996909	< 5E-308	6.45125e-05
AAAAG	0.00783446	-0.00989956	< 5E-308	0.000547903
TTACC	0.00780683	-0.00995381	< 5E-308	0.000170943
GCGAT	0.00777004	-0.00996658	< 5E-308	6.70804e-05
TGCTA	0.0077484	-0.00995681	< 5E-308	0.0001758
CTGAG	0.00769086	-0.00992635	< 5E-308	0.000363803
CTTTT	0.00762574	-0.00991647	< 5E-308	0.000405679
ATTCG	0.00759464	-0.00996516	< 5E-308	7.55769e-05
TACGG	0.00758261	-0.00996545	< 5E-308	6.64216e-05
ATAAA	0.00756424	-0.00994056	< 5E-308	0.000392964
GCAAA	0.00753185	-0.00993689	< 5E-308	0.000341386
TACCG	0.00751624	-0.00996734	< 5E-308	5.48985e-05
TTGAT	0.00749749	-0.00996231	< 5E-308	0.000213708
ATTAA	0.00749036	-0.00995573	< 5E-308	0.000250086
TGATA	0.00748243	-0.00996567	< 5E-308	0.000191821
AAACG	0.00742153	-0.00997653	< 5E-308	0.000171131
TACGA	0.0073088	-0.0099701	< 5E-308	6.02597e-05
TTAAA	0.0071229	-0.0099178	< 5E-308	0.000351405
TAACC	0.00705988	-0.00996438	< 5E-308	0.000126602
TAAAA	0.00704828	-0.00993037	< 5E-308	0.000381987
GACAC	0.00703161	-0.00995309	< 5E-308	0.000241729
TAAAG	0.00702205	-0.00995352	< 5E-308	0.000260012
TTTCG	0.00701467	-0.00997804	< 5E-308	8.19305e-05
TAACT	0.00698071	-0.00995315	< 5E-308	0.000190422
CCTAA	0.00696685	-0.0099635	< 5E-308	0.00013629
TTATA	0.00695527	-0.00996184	< 5E-308	0.000178886
AATGA	0.00690617	-0.00993605	< 5E-308	0.000293209
AACGG	0.00690091	-0.00997281	< 5E-308	9.98318e-05
TATAC	0.0068561	-0.00996861	< 5E-308	0.000100568
AAAGG	0.00681494	-0.00993932	< 5E-308	0.000287107
ATGCG	0.00676104	-0.00997189	< 5E-308	5.29066e-05
ATTAT	0.0067525	-0.00996382	< 5E-308	0.000154861
CTAAT	0.00669956	-0.00996532	< 5E-308	0.000123965
CCAAT	0.00668445	-0.00996168	< 5E-308	0.000133738
CTTGG	0.00665517	-0.00995574	< 5E-308	0.000181584
AACTA	0.00664267	-0.00996879	< 5E-308	0.000188388
TGGAA	0.00663208	-0.00992781	< 5E-308	0.000302485
ATACC	0.00661356	-0.00996684	< 5E-308	9.99085e-05
CATAA	0.00658243	-0.00995837	< 5E-308	0.000185497
ACGAG	0.00649233	-0.00997031	< 5E-308	8.19896e-05
CTTGA	0.00648212	-0.00994485	< 5E-308	0.000203385
CTAAG	0.00647176	-0.00996746	< 5E-308	0.000127689
GCGAA	0.00636339	-0.00997363	< 5E-308	7.24478e-05
ACGTT	0.00632124	-0.00996656	< 5E-308	6.63489e-05
CGATG	0.00627595	-0.00996803	< 5E-308	6.3516e-05
ATGCC	0.00623423	-0.00995479	< 5E-308	0.000127225
TAATG	0.00620112	-0.00996222	< 5E-308	0.000139483
GCTAA	0.00612774	-0.00996215	< 5E-308	9.0951e-05
GTGGA	0.00612128	-0.00994536	< 5E-308	0.000178334
CACAA	0.00611682	-0.00996001	< 5E-308	0.000181406
CATAT	0.0060935	-0.00995744	< 5E-308	0.000124228
TTTAT	0.00608972	-0.00994354	< 5E-308	0.000203991
TACGC	0.00597565	-0.00996454	< 5E-308	2.38193e-05
ACATA	0.00587677	-0.00996841	< 5E-308	0.00014586
AAACA	0.0058672	-0.00993802	< 5E-308	0.000259281
CTGTA	0.00569782	-0.00996055	< 5E-308	0.000138069
TACTA	0.00568461	-0.00996006	< 5E-308	8.07829e-05
CAGGA	0.00555696	-0.00993168	< 5E-308	0.000192112
CAAGG	0.00551452	-0.00995075	< 5E-308	0.000137736
TTGCG	0.00544962	-0.00996636	< 5E-308	4.12993e-05
TACAA	0.00539072	-0.00995923	< 5E-308	0.000119187
TGCCA	0.00537562	-0.00994228	< 5E-308	0.000136683
TTTAA	0.00536537	-0.00994315	< 5E-308	0.000166752
CAAAT	0.00534411	-0.00995526	< 5E-308	0.000142195
CGATT	0.0052384	-0.00996335	< 5E-308	3.658e-05
TAAGA	0.00520577	-0.00996081	< 5E-308	0.000118115
TTATC	0.00520459	-0.00996598	< 5E-308	6.49187e-05
CAAGA	0.00520291	-0.00995445	< 5E-308	0.000144318
CGTTA	0.00515341	-0.00996219	< 5E-308	2.73595e-05
CGGGA	0.00501549	-0.00996236	< 5E-308	6.17674e-05
ATTGC	0.00496869	-0.00995585	< 5E-308	7.9032e-05
TGAGA	0.00494829	-0.00995278	< 5E-308	0.000129932
GCATG	0.00494715	-0.0099594	< 5E-308	7.17902e-05
TATTG	0.00494435	-0.00996355	< 5E-308	7.39336e-05
CTACC	0.0049313	-0.00996208	< 5E-308	6.10399e-05
TGACA	0.00487633	-0.00994926	< 5E-308	0.000124366
CTATC	0.00487256	-0.00996007	< 5E-308	5.73005e-05
ATGAT	0.00486965	-0.00994865	< 5E-308	9.85789e-05
ACAAG	0.00479548	-0.00995628	< 5E-308	0.000117497
AACAG	0.00476439	-0.00994225	< 5E-308	0.000145705
TATCC	0.00472052	-0.00996483	< 5E-308	4.3434e-05
TTAAT	0.00469349	-0.00995533	< 5E-308	9.58631e-05
CTCTA	0.00468017	-0.00996053	< 5E-308	6.75277e-05
TTGGC	0.00465963	-0.00995757	< 5E-308	6.82045e-05
GATGC	0.00464337	-0.00995829	< 5E-308	6.27522e-05
TGTGG	0.00461829	-0.00993901	< 5E-308	0.000112479
CCCAA	0.00458805	-0.00995069	< 5E-308	8.41394e-05
CGAGA	0.00458608	-0.00996635	< 5E-308	4.75054e-05
AGGGA	0.0045022	-0.00995029	< 5E-308	0.00010516
AAGGG	0.00448884	-0.00995573	< 5E-308	8.39227e-05
TATTA	0.00444255	-0.00996017	< 5E-308	6.50178e-05
ATACA	0.00442331	-0.00996536	< 5E-308	7.08093e-05
CCTAC	0.00440449	-0.00996348	< 5E-308	3.96969e-05
GGCGA	0.00432005	-0.00996449	< 5E-308	3.16399e-05
AGCGC	0.00420163	-0.00996365	< 5E-308	2.54226e-05
AACGA	0.00417751	-0.00996899	< 5E-308	4.05592e-05
CCAAC	0.0041106	-0.00995427	< 5E-308	6.12052e-05
ATTTG	0.00406338	-0.00994914	< 5E-308	7.75648e-05
CGAAT	0.00404782	-0.00996323	< 5E-308	2.43178e-05
CTTAC	0.00397865	-0.00995944	< 5E-308	4.86907e-05
TGGGG	0.00393901	-0.00994028	< 5E-308	7.93233e-05
CAATC	0.00392301	-0.00996068	< 5E-308	4.42167e-05
TATAT	0.00391096	-0.00995782	< 5E-308	5.07425e-05
TTACA	0.00390629	-0.00995713	< 5E-308	6.12948e-05
TATCA	0.00388867	-0.00995797	< 5E-308	4.78212e-05
GGATG	0.00382205	-0.00995168	< 5E-308	5.55073e-05
ACCCA	0.00371064	-0.00995378	< 5E-308	5.93337e-05
CTAAC	0.00370642	-0.00996161	< 5E-308	3.60525e-05
GCTAT	0.0036732	-0.00995958	< 5E-308	2.88781e-05
CTACT	0.00365511	-0.00996024	< 5E-308	3.56775e-05
TTTTG	0.00364991	-0.00994765	< 5E-308	7.48228e-05
GGGGG	0.00357987	-0.00995126	< 5E-308	4.65486e-05
GCGGA	0.00356638	-0.00996385	< 5E-308	2.29709e-05
CAACC	0.00351083	-0.00996051	< 5E-308	4.06896e-05
CTGCA	0.00349423	-0.00994833	< 5E-308	6.69861e-05
TGAAT	0.00345647	-0.00994998	< 5E-308	6.39963e-05
CCACG	0.00342884	-0.00996099	< 5E-308	2.36469e-05
AAGAG	0.00342147	-0.00995468	< 5E-308	6.54829e-05
AGAGG	0.00341213	-0.00994799	< 5E-308	6.22725e-05
CCATG	0.00340911	-0.00995358	< 5E-308	4.33045e-05
AAACC	0.00339349	-0.00995006	< 5E-308	5.7384e-05
TGCAT	0.00333677	-0.00995908	< 5E-308	3.91511e-05
AACCC	0.00325124	-0.0099569	< 5E-308	3.60178e-05
GGCTA	0.00323684	-0.00995943	< 5E-308	2.20178e-05
CATTC	0.00319428	-0.00995412	< 5E-308	3.62036e-05
GATAA	0.0031936	-0.00996086	< 5E-308	3.65054e-05
CGAAA	0.00313718	-0.00996838	< 5E-308	2.66166e-05
CGTAT	0.00311457	-0.00996099	< 5E-308	8.60562e-06
ATGGC	0.00310892	-0.00995362	< 5E-308	3.58092e-05
AATAA	0.00310066	-0.00995317	< 5E-308	5.6605e-05
TAGAC	0.00305721	-0.00996109	< 5E-308	2.6174e-05
ACGGG	0.00305364	-0.00996195	< 5E-308	1.76655e-05
GGGCG	0.00300749	-0.00996049	< 5E-308	1.59292e-05
CCGAT	0.00299207	-0.00996065	< 5E-308	8.82577e-06
ACACT	0.00298227	-0.009958	< 5E-308	4.08495e-05
AATAT	0.00297229	-0.00995704	< 5E-308	3.6375e-05
GGCAA	0.00287872	-0.00995387	< 5E-308	3.51703e-05
CTGTG	0.00287827	-0.00994153	< 5E-308	5.48633e-05
AATAC	0.00287176	-0.00995833	< 5E-308	2.75179e-05
TCTAA	0.0028665	-0.00996117	< 5E-308	2.55716e-05
AATGC	0.00274497	-0.00995737	< 5E-308	2.76383e-05
CACGA	0.00274207	-0.00996297	< 5E-308	1.39993e-05
AGCGG	0.00269806	-0.00996136	< 5E-308	1.37906e-05
GCATA	0.00269772	-0.00995945	< 5E-308	1.97422e-05
GAAAA	0.00267277	-0.00993581	< 5E-308	6.60199e-05
TTTGC	0.00266034	-0.00995435	< 5E-308	2.92516e-05
ATATC	0.00265811	-0.00995901	< 5E-308	1.71384e-05
CCACA	0.00263751	-0.00995197	< 5E-308	3.35755e-05
TGATT	0.00259089	-0.00995655	< 5E-308	2.72248e-05
AATCG	0.00253317	-0.00996089	< 5E-308	9.57939e-06
GCAAC	0.00248253	-0.00995913	< 5E-308	1.93786e-05
GGGAA	0.00247523	-0.0099496	< 5E-308	3.28428e-05
TGAGG	0.00243849	-0.00995441	< 5E-308	2.72162e-05
TGGCA	0.0024327	-0.00995205	< 5E-308	2.78747e-05
CCATA	0.00240656	-0.00995583	< 5E-308	1.91114e-05
GCGCA	0.00240414	-0.00995951	< 5E-308	9.12023e-06
ATGCT	0.00238561	-0.00995712	< 5E-308	1.80279e-05
AGGGG	0.00235932	-0.00995268	< 5E-308	2.27872e-05
ATATA	0.00231731	-0.00995597	< 5E-308	1.85622e-05
CGCTA	0.00230438	-0.00995879	< 5E-308	4.7877e-06
ACCAG	0.00229879	-0.00995195	< 5E-308	2.59507e-05
ATTTA	0.00229661	-0.0099558	< 5E-308	2.31665e-05
GAGGG	0.00228764	-0.00995087	< 5E-308	2.32065e-05
TATTC	0.00222405	-0.00995681	< 5E-308	1.45011e-05
ACAGC	0.00221646	-0.0099529	< 5E-308	2.50881e-05
CTACA	0.0021598	-0.00995771	< 5E-308	1.63868e-05
AAGAA	0.00214042	-0.00994236	< 5E-308	4.16801e-05
CCTAT	0.00211614	-0.00995895	< 5E-308	9.61471e-06
ACCTT	0.00209914	-0.00995034	< 5E-308	2.04909e-05
CTCAA	0.00206039	-0.00995582	< 5E-308	1.88255e-05
TAAGG	0.00204034	-0.00995692	< 5E-308	1.35539e-05
GATTA	0.00202402	-0.00995947	< 5E-308	9.48018e-06
AGTGA	0.0020198	-0.00995294	< 5E-308	1.92734e-05
CGCAA	0.00189987	-0.00996108	< 5E-308	5.53057e-06
GCCAC	0.00188868	-0.00995346	< 5E-308	1.33775e-05
CGCAT	0.00187808	-0.0099588	< 5E-308	4.68319e-06
CATAC	0.00185991	-0.00995793	< 5E-308	9.83563e-06
TCAAA	0.00181909	-0.00995655	< 5E-308	1.83297e-05
AGCCG	0.0018034	-0.00995915	< 5E-308	5.93312e-06
ACGCT	0.00175781	-0.00995894	< 5E-308	4.79338e-06
TTGCC	0.00174667	-0.00995735	< 5E-308	9.50801e-06
GCGAG	0.00173475	-0.00995883	< 5E-308	4.65267e-06
AAGCG	0.00171023	-0.00995877	< 5E-308	5.84135e-06
CAGAA	0.00169722	-0.00994925	< 5E-308	2.08367e-05
GCCAT	0.00163109	-0.00995506	< 5E-308	9.20535e-06
GATAT	0.00154007	-0.00995767	< 5E-308	6.31745e-06
AATTG	0.0014953	-0.00995681	< 5E-308	9.49758e-06
TGTTG	0.00149311	-0.00995733	< 5E-308	7.93369e-06
TTACT	0.00147582	-0.00995767	< 5E-308	7.58185e-06
TGGCG	0.00143171	-0.00995857	< 5E-308	4.22692e-06
ATGAG	0.00139769	-0.00995705	< 5E-308	7.58197e-06
GCGCT	0.00138011	-0.00995896	< 5E-308	2.10137e-06
GCAAT	0.00137952	-0.00995562	< 5E-308	6.16925e-06
CGTTT	0.00135967	-0.00995935	< 5E-308	3.19494e-06
GACCC	0.00133974	-0.0099559	< 5E-308	6.28351e-06
TGTGA	0.00130938	-0.00995189	< 5E-308	9.23961e-06
TGACG	0.00124585	-0.0099601	< 5E-308	2.72104e-06
CCAAG	0.00113018	-0.00995405	< 5E-308	5.71886e-06
CAGAG	0.00111937	-0.00995083	< 5E-308	8.04319e-06
TAATA	0.00111559	-0.00995702	< 5E-308	4.22943e-06
ATTCC	0.00108685	-0.0099567	< 5E-308	3.51078e-06
TGTAT	0.00101604	-0.00995722	< 5E-308	3.42078e-06
ACGCA	0.00101303	-0.00995889	< 5E-308	1.86516e-06
AGGCG	0.00099148	-0.00995813	< 5E-308	1.69943e-06
GGGAT	0.000969012	-0.00995689	< 5E-308	2.76587e-06
GGCAT	0.000966151	-0.00995705	< 5E-308	2.66066e-06
TACAT	0.00094301	-0.00995615	< 5E-308	3.20398e-06
ATGCA	0.000940901	-0.00995629	< 5E-308	3.58427e-06
CTGCT	0.00092412	-0.00995427	< 5E-308	3.87456e-06
ATAGA	0.000898353	-0.00995799	< 5E-308	3.04306e-06
CGCTT	0.000881642	-0.00995709	< 5E-308	1.11034e-06
CACCA	0.000858254	-0.0099527	< 5E-308	3.87609e-06
AAATG	0.000845599	-0.00995118	< 5E-308	5.34028e-06
TACCC	0.000844801	-0.00995711	< 5E-308	1.55384e-06
ATAAG	0.00080209	-0.0099577	< 5E-308	2.22306e-06
AGACG	0.000778879	-0.00995792	< 5E-308	1.36276e-06
CTTTC	0.000773525	-0.00995568	< 5E-308	2.85567e-06
GCCGA	0.000765417	-0.00995703	< 5E-308	9.09105e-07
ATCAT	0.000756747	-0.00995648	< 5E-308	1.93209e-06
GGATA	0.000744417	-0.00995791	< 5E-308	1.46247e-06
TGTTA	0.000744139	-0.00995683	< 5E-308	1.88862e-06
AGCCA	0.000742214	-0.00995419	< 5E-308	2.69677e-06
ATCAA	0.000737416	-0.00995666	< 5E-308	2.26667e-06
AGCAA	0.000732124	-0.00995477	< 5E-308	2.89374e-06
AATCA	0.000717507	-0.00995604	< 5E-308	2.32287e-06
TTCAA	0.000677494	-0.00995663	< 5E-308	2.08793e-06
AAAGC	0.000624079	-0.00995472	< 5E-308	2.25407e-06
TAACA	0.000596983	-0.00995758	< 5E-308	1.31915e-06
GCGTT	0.000592851	-0.00995696	< 5E-308	3.83713e-07
CAACA	0.000541786	-0.0099555	< 5E-308	1.51355e-06
TCGGA	0.000534185	-0.00995733	< 5E-308	4.58042e-07
GCGTA	0.000511174	-0.00995661	< 5E-308	2.14925e-07
CGGAT	0.000468067	-0.00995691	< 5E-308	2.52642e-07
AACGC	0.000425192	-0.00995692	< 5E-308	3.2597e-07
AGATG	0.000400933	-0.00995577	< 5E-308	7.55259e-07
AAGCA	0.000390783	-0.00995545	< 5E-308	8.72882e-07
GATTG	0.000349461	-0.00995636	< 5E-308	3.69417e-07
TACGT	0.000319691	-0.0099565	< 5E-308	1.11423e-07
TCAAT	0.000297933	-0.0099566	< 5E-308	2.91444e-07
TGCGG	0.000271782	-0.00995676	< 5E-308	1.32885e-07
TTTTA	0.000253667	-0.00995482	< 5E-308	4.15642e-07
GCCTA	0.000253431	-0.00995662	< 5E-308	1.27347e-07
ACACA	0.000227183	-0.00995547	< 5E-308	3.04809e-07
ACAGT	0.000134059	-0.00995595	< 5E-308	9.32307e-08
AAGCC	0.000130829	-0.00995609	< 5E-308	7.0411e-08
CCCAT	-3.59559e-05	-0.00995617	< 5E-308	3.96324e-09
ATCCA	-0.000119688	-0.00995621	< 5E-308	5.25968e-08
GCACG	-0.000125756	-0.009956	< 5E-308	2.16382e-08
TTGTG	-0.00013136	-0.00995624	< 5E-308	6.89487e-08
TCTAT	-0.000137195	-0.0099562	< 5E-308	5.77016e-08
CAAGC	-0.000179542	-0.00995613	< 5E-308	1.14381e-07
AACCT	-0.000257677	-0.00995645	< 5E-308	2.96872e-07
CCTTA	-0.000307775	-0.00995607	< 5E-308	2.85879e-07
ACTAC	-0.000323551	-0.00995562	< 5E-308	3.29296e-07
ATCAG	-0.000330307	-0.00995624	< 5E-308	4.15386e-07
AGCAT	-0.000338178	-0.00995623	< 5E-308	4.25546e-07
TCTAC	-0.000366805	-0.00995598	< 5E-308	3.30191e-07
GGCGG	-0.0003806	-0.00995576	< 5E-308	2.78118e-07
CCAGA	-0.000455111	-0.00995726	< 5E-308	1.10494e-06
GCATT	-0.000478796	-0.00995574	< 5E-308	6.78468e-07
TTATT	-0.000486045	-0.00995695	< 5E-308	1.12773e-06
ATAAT	-0.000500522	-0.00995599	< 5E-308	9.97057e-07
GAACC	-0.000528506	-0.00995621	< 5E-308	1.08067e-06
CCATT	-0.000552799	-0.00995682	< 5E-308	1.09656e-06
TATCT	-0.000566668	-0.00995528	< 5E-308	9.1792e-07
GCAAG	-0.000569028	-0.00995544	< 5E-308	1.07057e-06
GAGCG	-0.000636234	-0.00995511	< 5E-308	6.74978e-07
CACGG	-0.000665591	-0.00995546	< 5E-308	9.99652e-07
CATGC	-0.000687832	-0.00995574	< 5E-308	1.41529e-06
ATCGC	-0.000774945	-0.00995514	< 5E-308	5.99533e-07
TCACG	-0.000805454	-0.0099555	< 5E-308	1.08911e-06
GGAAA	-0.000830662	-0.00995939	< 5E-308	4.79582e-06
TGCCG	-0.0008407	-0.00995447	< 5E-308	1.10972e-06
ACCCC	-0.000843408	-0.00995678	< 5E-308	2.22941e-06
CCATC	-0.000860723	-0.00995588	< 5E-308	2.29458e-06
TAAGC	-0.000864638	-0.00995421	< 5E-308	1.7399e-06
TTCTA	-0.000872624	-0.00995649	< 5E-308	2.72472e-06
TACTG	-0.000936948	-0.00995658	< 5E-308	3.36238e-06
CTCAT	-0.000972266	-0.00995638	< 5E-308	3.58072e-06
TAATC	-0.00101531	-0.00995522	< 5E-308	2.58592e-06
GGGCA	-0.00101971	-0.00995745	< 5E-308	4.55919e-06
GGACG	-0.00111083	-0.00995298	< 5E-308	2.27477e-06
CGAGG	-0.00114749	-0.00995477	< 5E-308	2.95015e-06
TCATG	-0.00115656	-0.00995634	< 5E-308	4.88771e-06
CCCTA	-0.00120268	-0.00995482	< 5E-308	3.2001e-06
CATCA	-0.00120766	-0.00995576	< 5E-308	5.66574e-06
TGTAC	-0.00122542	-0.00995612	< 5E-308	4.80454e-06
GCGGC	-0.00122756	-0.00995419	< 5E-308	2.42784e-06
TACAG	-0.00125754	-0.00995454	< 5E-308	5.81938e-06
ACCTG	-0.00125848	-0.00995662	< 5E-308	6.88921e-06
AGCGT	-0.00126195	-0.00995483	< 5E-308	2.26079e-06
TGCGT	-0.00128779	-0.00995375	< 5E-308	2.10749e-06
TGAGC	-0.0012905	-0.00995655	< 5E-308	6.12932e-06
CGCCA	-0.00130938	-0.00995326	< 5E-308	3.29854e-06
CACGC	-0.00131038	-0.00995449	< 5E-308	2.59769e-06
CAGCG	-0.0013139	-0.00995339	< 5E-308	3.97858e-06
CCGAA	-0.00132176	-0.00995263	< 5E-308	2.83353e-06
AGCGA	-0.00132271	-0.00995371	< 5E-308	3.59816e-06
GAATG	-0.00133644	-0.00995773	< 5E-308	7.97935e-06
GGCGC	-0.00136458	-0.00995461	< 5E-308	2.78115e-06
ATATT	-0.00137976	-0.00995592	< 5E-308	7.285e-06
GAATA	-0.00138155	-0.00995499	< 5E-308	7.46144e-06
ATTGT	-0.00139792	-0.00995611	< 5E-308	7.21643e-06
TTTCA	-0.00140693	-0.0099605	< 5E-308	1.15928e-05
TCATA	-0.00144683	-0.00995616	< 5E-308	7.39456e-06
AATTA	-0.00146726	-0.00995373	< 5E-308	7.78105e-06
CCGTA	-0.00147286	-0.00995351	< 5E-308	1.57599e-06
CACTA	-0.00150398	-0.00995484	< 5E-308	6.45537e-06
CACAT	-0.00155197	-0.00995742	< 5E-308	9.85299e-06
AATCC	-0.00156949	-0.00995651	< 5E-308	8.04618e-06
CCACC	-0.00158465	-0.00996183	< 5E-308	1.07219e-05
TTGCA	-0.00158736	-0.00995675	< 5E-308	1.05699e-05
ATCCC	-0.0016076	-0.00995546	< 5E-308	6.77049e-06
TCCAA	-0.00174212	-0.00995791	< 5E-308	1.25165e-05
AACGT	-0.00174243	-0.00995336	< 5E-308	6.10584e-06
GCATC	-0.00181336	-0.00995578	< 5E-308	8.59728e-06
ATGTG	-0.00184436	-0.00996009	< 5E-308	1.47857e-05
TTAAG	-0.0018525	-0.00995717	< 5E-308	1.40146e-05
GCAGA	-0.00185349	-0.00996002	< 5E-308	1.86611e-05
GCAGC	-0.0018563	-0.009961	< 5E-308	1.5218e-05
GATTT	-0.00188312	-0.0099575	< 5E-308	1.43379e-05
AGCTA	-0.00193545	-0.00995358	< 5E-308	9.67288e-06
ACGGC	-0.00193732	-0.00995432	< 5E-308	6.92873e-06
ACAAC	-0.00194498	-0.00995535	< 5E-308	1.63888e-05
AACAC	-0.0019679	-0.00995551	< 5E-308	1.7214e-05
CGTAC	-0.00199521	-0.00995318	< 5E-308	2.92854e-06
CGGAA	-0.00199986	-0.00995005	< 5E-308	8.40725e-06
GGCGT	-0.00200357	-0.00995312	< 5E-308	4.46656e-06
TATAG	-0.00200739	-0.00995441	< 5E-308	9.83172e-06
GAGCA	-0.00201917	-0.00995894	< 5E-308	1.84075e-05
CGTTG	-0.00202371	-0.00995329	< 5E-308	5.54573e-06
TTGCT	-0.0020714	-0.00995983	< 5E-308	1.76014e-05
TGGCT	-0.00210174	-0.00996039	< 5E-308	1.81972e-05
GTGAA	-0.00211075	-0.00996054	< 5E-308	2.26232e-05
ACACC	-0.0021191	-0.00995368	< 5E-308	1.62008e-05
CAACT	-0.00211999	-0.00995362	< 5E-308	1.65706e-05
ATCGT	-0.00214018	-0.0099523	< 5E-308	4.82859e-06
GCGGG	-0.00215834	-0.00995451	< 5E-308	9.0846e-06
GCTTA	-0.00217608	-0.00995489	< 5E-308	1.12372e-05
TTCCG	-0.00218256	-0.00995261	< 5E-308	6.6425e-06
AGCAG	-0.00221089	-0.00996355	< 5E-308	2.75047e-05
TTGAG	-0.00221092	-0.009955	< 5E-308	1.96695e-05
TCGAA	-0.00221346	-0.00995047	< 5E-308	8.69817e-06
GCTGA	-0.00233918	-0.00995688	< 5E-308	2.09482e-05
ACCCT	-0.00241346	-0.00995502	< 5E-308	2.00418e-05
TACCT	-0.00242244	-0.00995469	< 5E-308	1.75131e-05
GGGGC	-0.00242821	-0.00996091	< 5E-308	2.33862e-05
GAAGA	-0.0024295	-0.00996694	< 5E-308	4.19617e-05
TGCGA	-0.00243353	-0.00994882	< 5E-308	9.48615e-06
CAGCA	-0.00244618	-0.00996214	< 5E-308	3.32594e-05
GATAC	-0.0024491	-0.00995209	< 5E-308	1.33833e-05
AAGAT	-0.00246159	-0.0099553	< 5E-308	2.82368e-05
TCAGA	-0.00247122	-0.00996377	< 5E-308	3.32478e-05
ATTCA	-0.00252436	-0.00995858	< 5E-308	2.71899e-05
GTTCG	-0.00254437	-0.00995258	< 5E-308	4.55778e-06
ACGCC	-0.0025795	-0.00995221	< 5E-308	1.02989e-05
GTATG	-0.00271963	-0.00995222	< 5E-308	1.57883e-05
GCCCA	-0.00273049	-0.00996059	< 5E-308	2.94953e-05
AGCCC	-0.00274851	-0.00995793	< 5E-308	2.66709e-05
GTATA	-0.00280624	-0.00995534	< 5E-308	1.77173e-05
CGCAC	-0.00281242	-0.00995246	< 5E-308	1.21469e-05
CTGGG	-0.00287008	-0.00997186	< 5E-308	5.21602e-05
GCCGC	-0.00287697	-0.00995124	< 5E-308	1.1395e-05
GCGCC	-0.00289016	-0.00995221	< 5E-308	1.12086e-05
AAAAT	-0.00289231	-0.00997545	< 5E-308	7.13374e-05
ATAGC	-0.00289938	-0.00995201	< 5E-308	2.01216e-05
TACAC	-0.0029068	-0.00995054	< 5E-308	2.19614e-05
AAGGC	-0.00295758	-0.00995694	< 5E-308	3.60157e-05
GTATC	-0.00303692	-0.00995084	< 5E-308	1.35418e-05
ATTCT	-0.00303943	-0.00995438	< 5E-308	3.48784e-05
ATTTT	-0.00304477	-0.00997133	< 5E-308	5.91932e-05
TCTGG	-0.00305883	-0.00996293	< 5E-308	4.40139e-05
ATCCG	-0.00305903	-0.00995125	< 5E-308	9.50428e-06
TCCTA	-0.00307772	-0.00995229	< 5E-308	2.34923e-05
CGATC	-0.0030843	-0.00995194	< 5E-308	7.871e-06
GAAAG	-0.00309839	-0.00996036	< 5E-308	5.76862e-05
ATCTA	-0.0031257	-0.00995332	< 5E-308	2.59373e-05
GCGTC	-0.00313503	-0.00995048	< 5E-308	7.88475e-06
CCACT	-0.00314773	-0.0099595	< 5E-308	3.43331e-05
CTCTG	-0.00318393	-0.00996747	< 5E-308	5.63228e-05
TCTGA	-0.00321603	-0.00995959	< 5E-308	4.83943e-05
CCCCA	-0.00323764	-0.00996256	< 5E-308	4.33118e-05
GGCCA	-0.00328196	-0.00996452	< 5E-308	5.05119e-05
TTCGT	-0.00329476	-0.00994894	< 5E-308	1.48422e-05
TGCGC	-0.00330598	-0.00995039	< 5E-308	1.37948e-05
CGAAG	-0.00333112	-0.00994551	< 5E-308	2.13869e-05
TCGAT	-0.00333971	-0.00995046	< 5E-308	1.24276e-05
TCAAG	-0.0033462	-0.00995812	< 5E-308	4.47204e-05
AGGAT	-0.00342868	-0.00995575	< 5E-308	4.43025e-05
CGCTC	-0.00343043	-0.00995017	< 5E-308	1.31528e-05
AAATC	-0.00346187	-0.00995975	< 5E-308	5.88634e-05
CGCCT	-0.00350037	-0.00994831	< 5E-308	1.72264e-05
TGACC	-0.00352218	-0.00995773	< 5E-308	4.77562e-05
CACAG	-0.00356113	-0.00997107	< 5E-308	7.73185e-05
TTCGC	-0.00356409	-0.00994997	< 5E-308	1.42874e-05
GACGG	-0.00356609	-0.00994784	< 5E-308	2.33444e-05
TTCAT	-0.00363638	-0.00996518	< 5E-308	6.32467e-05
CTACG	-0.00365799	-0.00995175	< 5E-308	1.54111e-05
ATCAC	-0.00371448	-0.00995128	< 5E-308	3.81317e-05
TGCTG	-0.00372622	-0.00996679	< 5E-308	6.52756e-05
AACCG	-0.00380937	-0.00994641	< 5E-308	2.50729e-05
GAAGG	-0.00381279	-0.00996124	< 5E-308	7.07581e-05
GGAAG	-0.00382435	-0.00996622	< 5E-308	7.84022e-05
CACTG	-0.00382822	-0.00996409	< 5E-308	7.50887e-05
TCACA	-0.00389648	-0.00995705	< 5E-308	6.53209e-05
ATTTC	-0.00390104	-0.0099616	< 5E-308	6.42038e-05
GTACG	-0.00395494	-0.00995121	< 5E-308	1.01602e-05
GATTC	-0.00399116	-0.00995332	< 5E-308	4.01859e-05
CAGCC	-0.00399882	-0.00997157	< 5E-308	8.00965e-05
GAACG	-0.00401244	-0.00994726	< 5E-308	3.18544e-05
GTTGA	-0.00401493	-0.0099521	< 5E-308	4.58604e-05
AAATA	-0.0040503	-0.00996097	< 5E-308	0.000100053
TGCTT	-0.00406305	-0.0099592	< 5E-308	6.30238e-05
ACCGC	-0.00412233	-0.00995035	< 5E-308	2.46585e-05
CTGTC	-0.00413252	-0.00995109	< 5E-308	6.07687e-05
CCGGA	-0.00417253	-0.00994505	< 5E-308	2.73788e-05
GAGAA	-0.004183	-0.00996801	< 5E-308	0.000116171
GTTGG	-0.00418873	-0.00995309	< 5E-308	4.63647e-05
GCCGG	-0.00421855	-0.00994975	< 5E-308	2.69498e-05
GTGGG	-0.00425778	-0.0099668	< 5E-308	7.63603e-05
CAGTG	-0.00430881	-0.00996752	< 5E-308	9.22296e-05
CCCAC	-0.00432822	-0.00996151	< 5E-308	6.9367e-05
ACCGA	-0.00436019	-0.00994453	< 5E-308	3.07341e-05
GCACC	-0.00436982	-0.00995362	< 5E-308	5.99491e-05
TTCAC	-0.00442374	-0.00996134	< 5E-308	7.34634e-05
TAGAG	-0.00445586	-0.00994927	< 5E-308	6.58518e-05
CGGCA	-0.0044635	-0.00995014	< 5E-308	3.93702e-05
TAGCC	-0.00448767	-0.00995221	< 5E-308	4.30338e-05
TGTAA	-0.00451757	-0.00995721	< 5E-308	8.79124e-05
TGTCG	-0.00452319	-0.00995022	< 5E-308	2.75625e-05
GAAGC	-0.00453064	-0.00996279	< 5E-308	9.31084e-05
AATTT	-0.00453115	-0.00996401	< 5E-308	0.000109003
GGAGG	-0.00454207	-0.00997183	< 5E-308	0.000104667
CGGTT	-0.00455605	-0.00994893	< 5E-308	1.80845e-05
CGTAA	-0.0045615	-0.00994731	< 5E-308	2.17846e-05
CCGCA	-0.00456509	-0.00994592	< 5E-308	3.31918e-05
GTTGC	-0.00457132	-0.00994976	< 5E-308	4.3724e-05
CAACG	-0.0045827	-0.00994681	< 5E-308	3.71548e-05
GCGGT	-0.00459928	-0.00994968	< 5E-308	2.00357e-05
ACGTG	-0.00468469	-0.00995197	< 5E-308	4.63153e-05
TTAGC	-0.00475454	-0.00995171	< 5E-308	4.80246e-05
TGAAG	-0.00475658	-0.00997153	< 5E-308	0.000145532
GATGT	-0.00481171	-0.00995978	< 5E-308	7.6519e-05
TGCCC	-0.00482944	-0.00995896	< 5E-308	7.988e-05
GAGCC	-0.00485839	-0.00995461	< 5E-308	8.01772e-05
TCAAC	-0.00487386	-0.00994643	< 5E-308	6.84357e-05
ACGTA	-0.00488686	-0.00994609	< 5E-308	2.65137e-05
TTTGT	-0.00490645	-0.00996646	< 5E-308	0.00012665
TAATT	-0.0049714	-0.00995457	< 5E-308	9.22238e-05
CGCTG	-0.00499862	-0.0099423	< 5E-308	4.41301e-05
TCGTT	-0.00501782	-0.00994782	< 5E-308	3.05841e-05
AGACC	-0.00503763	-0.00995394	< 5E-308	9.85415e-05
TCGGT	-0.0050576	-0.00994839	< 5E-308	2.15656e-05
GAGAG	-0.00506904	-0.0099633	< 5E-308	0.000119677
CTGGC	-0.00507115	-0.00996343	< 5E-308	0.000115472
CGTGA	-0.00507703	-0.0099438	< 5E-308	4.2317e-05
AATTC	-0.00508253	-0.00995133	< 5E-308	8.52353e-05
TCCGC	-0.00509608	-0.00994663	< 5E-308	2.81073e-05
GAATT	-0.00511875	-0.00995737	< 5E-308	0.000107559
TCGCA	-0.00512202	-0.00994635	< 5E-308	3.83304e-05
TCGCT	-0.0051227	-0.00994738	< 5E-308	3.20593e-05
GCACA	-0.00512471	-0.00995657	< 5E-308	0.000114056
TCGCC	-0.00513254	-0.00994542	< 5E-308	2.61823e-05
AAGTG	-0.00514386	-0.00996031	< 5E-308	0.000120685
CGCAG	-0.0051565	-0.0099411	< 5E-308	5.26226e-05
TGGTT	-0.00515948	-0.00995425	< 5E-308	7.66336e-05
ATACT	-0.00518675	-0.00995505	< 5E-308	9.15237e-05
TTCGA	-0.00520798	-0.00994416	< 5E-308	4.01378e-05
GTGCG	-0.00520832	-0.0099496	< 5E-308	3.31528e-05
CTAGC	-0.0052098	-0.00994892	< 5E-308	5.47828e-05
CCGCT	-0.00529974	-0.00994879	< 5E-308	3.87771e-05
ACCCG	-0.0053019	-0.00994844	< 5E-308	4.1927e-05
GCGTG	-0.00532902	-0.00994916	< 5E-308	4.13602e-05
CAGCT	-0.0053864	-0.00997419	< 5E-308	0.000132892
ACAGG	-0.00543643	-0.00996705	< 5E-308	0.00016169
TGGGC	-0.00549639	-0.00996998	< 5E-308	0.000134115
TGTGC	-0.00559882	-0.00995737	< 5E-308	0.00011167
CCTTG	-0.00560466	-0.00995205	< 5E-308	0.000103485
TGCAG	-0.0056182	-0.00996577	< 5E-308	0.000152563
TATTT	-0.00563292	-0.00997114	< 5E-308	0.000165952
CTGCC	-0.00565301	-0.00997608	< 5E-308	0.000159478
GCCGT	-0.00568378	-0.00994964	< 5E-308	3.85744e-05
CCTGA	-0.00571546	-0.00996042	< 5E-308	0.000134494
TATGT	-0.00571907	-0.00995658	< 5E-308	0.000113292
TCCAT	-0.00576631	-0.00995927	< 5E-308	0.000117159
GCTTG	-0.00577766	-0.00995204	< 5E-308	9.05647e-05
CTTGC	-0.00582025	-0.00995756	< 5E-308	0.000113575
CTCAC	-0.0058207	-0.00996138	< 5E-308	0.000130178
GAAAT	-0.00585659	-0.00995585	< 5E-308	0.000187031
CACCC	-0.00588528	-0.00995939	< 5E-308	0.000119847
GACGC	-0.00589024	-0.00994267	< 5E-308	5.4828e-05
AAATT	-0.00594592	-0.00995501	< 5E-308	0.000191659
CGCGC	-0.0059557	-0.00995272	< 5E-308	1.84312e-05
CATCC	-0.00597318	-0.00995868	< 5E-308	0.000117609
TGTTT	-0.00602478	-0.0099755	< 5E-308	0.000193832
TCGTA	-0.00604938	-0.00994701	< 5E-308	3.32394e-05
GAGGC	-0.00604987	-0.00996495	< 5E-308	0.000147062
CATAG	-0.00613094	-0.0099459	< 5E-308	0.000115988
GGAAT	-0.00618179	-0.00995309	< 5E-308	0.000146434
GATCA	-0.00618338	-0.00994625	< 5E-308	0.000102221
CCGCC	-0.00619089	-0.00994524	< 5E-308	6.00562e-05
AGTGG	-0.0061977	-0.00996347	< 5E-308	0.000158001
GTTAT	-0.0062437	-0.00994786	< 5E-308	8.48675e-05
TCCAC	-0.00624534	-0.00996271	< 5E-308	0.000138591
ACCGG	-0.00625921	-0.00994293	< 5E-308	5.66078e-05
TTGTA	-0.00626151	-0.00994799	< 5E-308	0.000133084
TCGTC	-0.00626361	-0.00994849	< 5E-308	4.00007e-05
CGCCC	-0.00626417	-0.00994637	< 5E-308	5.56883e-05
TGATC	-0.00627031	-0.00995105	< 5E-308	0.000111376
GACGT	-0.00627605	-0.00994179	< 5E-308	5.59999e-05
CACAC	-0.0063247	-0.00996222	< 5E-308	0.000162999
TGGTG	-0.0063261	-0.00996017	< 5E-308	0.000151938
CACCT	-0.00638614	-0.00995495	< 5E-308	0.000145141
AAGCT	-0.00639811	-0.00995747	< 5E-308	0.00016487
CGAGC	-0.00641007	-0.00994572	< 5E-308	6.15672e-05
GGCAC	-0.00645209	-0.00995556	< 5E-308	0.000143094
GTCGC	-0.00646014	-0.00994727	< 5E-308	3.19566e-05
ACCTC	-0.00647026	-0.00995461	< 5E-308	0.000144711
GATCG	-0.00651863	-0.00994759	< 5E-308	3.79306e-05
TCCGA	-0.00654085	-0.00994303	< 5E-308	5.617e-05
AGAAA	-0.00654702	-0.0099944	< 5E-308	0.000387351
GGCCG	-0.00655521	-0.00994919	< 5E-308	7.63714e-05
TTGTT	-0.0066121	-0.00996159	< 5E-308	0.000185778
GGAGC	-0.00673926	-0.00995666	< 5E-308	0.000174759
TGGAG	-0.00674576	-0.00999199	< 5E-308	0.000288735
CCAGC	-0.00675749	-0.00997198	< 5E-308	0.000200157
CGACC	-0.00677993	-0.00994396	< 5E-308	6.38463e-05
TTCCA	-0.00681863	-0.00996348	< 5E-308	0.00020067
GCTGG	-0.00683275	-0.00997023	< 5E-308	0.000191664
CCGCG	-0.00688294	-0.00994798	< 5E-308	2.71865e-05
GTTTA	-0.00689914	-0.00995249	< 5E-308	0.000136687
TCACC	-0.00691818	-0.00995912	< 5E-308	0.000154646
CCCGA	-0.00694231	-0.0099499	< 5E-308	7.93794e-05
TAAAT	-0.00695308	-0.00996426	< 5E-308	0.000258401
CCGAG	-0.00699333	-0.00994724	< 5E-308	0.000101733
TCATT	-0.00700369	-0.00996789	< 5E-308	0.000205028
CATCT	-0.00700388	-0.00996021	< 5E-308	0.000178549
GTCGT	-0.00706881	-0.00994893	< 5E-308	4.26787e-05
TACTT	-0.00707188	-0.00994514	< 5E-308	0.000160409
ATCTG	-0.00712946	-0.00995107	< 5E-308	0.000188946
CAGAT	-0.00719967	-0.00995403	< 5E-308	0.000207397
TTCTG	-0.00720234	-0.00996455	< 5E-308	0.000231381
TTTTT	-0.00721536	-0.0100029	< 5E-308	0.000357693
CTTCA	-0.00721994	-0.00996836	< 5E-308	0.000267018
CAGTA	-0.00744922	-0.00994854	< 5E-308	0.000185832
TGTTC	-0.00747475	-0.00995629	< 5E-308	0.000183781
AGAAG	-0.00748048	-0.00998671	< 5E-308	0.000394223
GCCAG	-0.00748262	-0.00997515	< 5E-308	0.000256349
GTAAC	-0.00750053	-0.00995326	< 5E-308	0.000134895
CACCG	-0.0075053	-0.00993981	< 5E-308	9.6966e-05
GCTGC	-0.00751798	-0.00997695	< 5E-308	0.000226789
TTTTC	-0.00753757	-0.00998462	< 5E-308	0.000325137
CCGTT	-0.00754826	-0.00994253	< 5E-308	6.29751e-05
CGGCC	-0.00755008	-0.00994211	< 5E-308	0.000102471
GATCC	-0.0075536	-0.00994989	< 5E-308	0.00012333
GCGCG	-0.00759498	-0.00995231	< 5E-308	3.58697e-05
TCGAG	-0.00763495	-0.00994083	< 5E-308	8.82409e-05
CGGGG	-0.00764368	-0.00993989	< 5E-308	0.000122813
AGGAA	-0.0076495	-0.00997384	< 5E-308	0.000380201
ACACG	-0.00765177	-0.00993701	< 5E-308	0.000121388
GCCCC	-0.00765948	-0.00996519	< 5E-308	0.000185713
CGTGG	-0.00770409	-0.00995147	< 5E-308	0.000138338
ATCCT	-0.00770741	-0.00995458	< 5E-308	0.000186398
GCTTT	-0.00771246	-0.0099679	< 5E-308	0.000229982
TGCAC	-0.00773964	-0.00995481	< 5E-308	0.000217722
GTTAA	-0.00775486	-0.00995011	< 5E-308	0.000168981
GTGCA	-0.00780056	-0.00994464	< 5E-308	0.000181666
CGTGC	-0.00782186	-0.0099431	< 5E-308	7.31306e-05
CATGT	-0.00784104	-0.00995345	< 5E-308	0.000208514
CCTTT	-0.00787518	-0.00997603	< 5E-308	0.00026811
GTCGA	-0.00787958	-0.00994559	< 5E-308	6.31872e-05
CCGGG	-0.00788981	-0.00994315	< 5E-308	0.000123541
GGATC	-0.00791594	-0.00994714	< 5E-308	0.000138192
AATAG	-0.0079178	-0.00994098	< 5E-308	0.000210661
TGTCA	-0.00794847	-0.00994948	< 5E-308	0.000226944
CGTTC	-0.0079748	-0.00994422	< 5E-308	6.54979e-05
GGCAG	-0.00807794	-0.00997278	< 5E-308	0.000302146
CGGTG	-0.00813778	-0.00994397	< 5E-308	0.000103438
TCATC	-0.00814439	-0.0099547	< 5E-308	0.000200304
ACCGT	-0.00814442	-0.00993627	< 5E-308	8.86789e-05
TAGGA	-0.00820838	-0.00993848	< 5E-308	0.000213446
CGGCT	-0.00822348	-0.00994476	< 5E-308	0.00010778
CTGCG	-0.00825156	-0.00992868	< 5E-308	0.000150645
CTAGA	-0.00825268	-0.00995189	< 5E-308	0.000232658
ATGTT	-0.00832665	-0.00995879	< 5E-308	0.000262382
CGAGT	-0.00833529	-0.00994027	< 5E-308	7.48244e-05
TTTCC	-0.00833937	-0.00997564	< 5E-308	0.000300548
CCTAG	-0.00834238	-0.00994636	< 5E-308	0.000157281
CACGT	-0.00839181	-0.00994495	< 5E-308	0.000101323
GCAGG	-0.0084004	-0.00995631	< 5E-308	0.000268421
ACTTC	-0.00840342	-0.00995665	< 5E-308	0.000354958
CGCGT	-0.00847403	-0.00994933	< 5E-308	3.00943e-05
GTTTG	-0.00849084	-0.0099609	< 5E-308	0.000238278
TACTC	-0.00853131	-0.00994575	< 5E-308	0.000186411
TGCTC	-0.00853184	-0.00995403	< 5E-308	0.000219045
AGCTG	-0.00855593	-0.00998639	< 5E-308	0.000364029
GCTAG	-0.00863157	-0.00994384	< 5E-308	0.000128454
TCGTG	-0.00865296	-0.00993804	< 5E-308	9.78978e-05
CGTCA	-0.00869201	-0.00993577	< 5E-308	9.34294e-05
ACATC	-0.00869481	-0.00995271	< 5E-308	0.000286762
AGTAT	-0.00869704	-0.00995161	< 5E-308	0.000213478
CCGAC	-0.00872678	-0.00994534	< 5E-308	0.000105957
ATGTC	-0.00877343	-0.00994807	< 5E-308	0.000207058
GTACC	-0.00877943	-0.00994984	< 5E-308	0.000162809
AGAGC	-0.00878819	-0.00996803	< 5E-308	0.000338901
GTACA	-0.00879562	-0.00994956	< 5E-308	0.000228833
TAGCA	-0.00880085	-0.00994596	< 5E-308	0.000230039
TCAGC	-0.00883573	-0.00996613	< 5E-308	0.000290875
TCCCA	-0.0088677	-0.00997172	< 5E-308	0.000322583
GTTAC	-0.00889557	-0.00994378	< 5E-308	0.000138804
CTCTT	-0.00890179	-0.00996193	< 5E-308	0.000343151
CGGGC	-0.00892281	-0.00994582	< 5E-308	0.000144161
GCTCA	-0.00895823	-0.00995428	< 5E-308	0.000246859
GCCCG	-0.00899802	-0.00994359	< 5E-308	0.000123333
CCCAG	-0.00903609	-0.00999082	< 5E-308	0.00042122
AGGAG	-0.00914414	-0.00998818	< 5E-308	0.000482102
CTCCA	-0.00917974	-0.00997811	< 5E-308	0.00039371
CCTCG	-0.00919758	-0.00994211	< 5E-308	0.000129151
GGGAG	-0.00920605	-0.0099666	< 5E-308	0.000383409
GTTGT	-0.0092198	-0.00994487	< 5E-308	0.000190904
TCCGT	-0.00928474	-0.00994225	< 5E-308	9.3339e-05
TTGGT	-0.00931498	-0.00994898	< 5E-308	0.000246564
GTATT	-0.00933068	-0.00994534	< 5E-308	0.000213474
GTGGC	-0.00935959	-0.00996705	< 5E-308	0.000317898
TGGCC	-0.00939106	-0.00996605	< 5E-308	0.000342111
ATTAG	-0.00939258	-0.00993521	< 5E-308	0.000185118
CGTAG	-0.00945325	-0.00994444	< 5E-308	7.64696e-05
TGTGT	-0.00945503	-0.00997347	< 5E-308	0.000380423
TTCGG	-0.00946038	-0.00994113	< 5E-308	0.000136631
CACTT	-0.00952759	-0.00995243	< 5E-308	0.000337447
AGCAC	-0.00953071	-0.00994833	< 5E-308	0.000338452
AGGGC	-0.00956091	-0.00996082	< 5E-308	0.000362678
GAATC	-0.00956967	-0.00994845	< 5E-308	0.000293628
CCCGC	-0.00959211	-0.00994048	< 5E-308	0.000120519
AATGT	-0.00959518	-0.00996466	< 5E-308	0.000424146
GGAGA	-0.00960135	-0.00999192	< 5E-308	0.000551605
TTTCT	-0.00960806	-0.00998821	< 5E-308	0.000539942
GGCTG	-0.00970983	-0.00997604	< 5E-308	0.000398352
GATAG	-0.00972862	-0.00993908	< 5E-308	0.000222009
CGTGT	-0.00987291	-0.0099497	< 5E-308	0.000147676
GGCTT	-0.00993867	-0.00996391	< 5E-308	0.000315318
TGCCT	-0.00994682	-0.00997833	< 5E-308	0.000428118
ACTCC	-0.0100153	-0.00995259	< 5E-308	0.000409107
CCCCC	-0.010022	-0.00995365	< 5E-308	0.000240309
AGGCA	-0.0100389	-0.00995892	< 5E-308	0.00042933
CGCGA	-0.0100847	-0.00994441	< 5E-308	5.2093e-05
CGTCT	-0.0101057	-0.00994061	< 5E-308	0.000121006
CGGAG	-0.0101474	-0.00992881	< 5E-308	0.000217075
CCCTT	-0.0101501	-0.00994603	< 5E-308	0.000296188
AATCT	-0.0101921	-0.00995165	< 5E-308	0.00041581
CGGCG	-0.010197	-0.0099499	< 5E-308	7.80258e-05
GCTCG	-0.0102042	-0.00994087	< 5E-308	0.000103935
GGTGG	-0.0102044	-0.00996695	< 5E-308	0.000368894
ATCTT	-0.0102324	-0.00995101	< 5E-308	0.000398072
GTGTT	-0.0102406	-0.00994889	< 5E-308	0.000281373
TAGAA	-0.0102553	-0.00994789	< 5E-308	0.000509532
CAGTT	-0.0103061	-0.00996133	< 5E-308	0.000374074
AGCCT	-0.0103169	-0.00997348	< 5E-308	0.00044246
GGTTG	-0.0103893	-0.00994742	< 5E-308	0.00023749
TCTTG	-0.0105289	-0.00996176	< 5E-308	0.000402136
CTCAG	-0.0105309	-0.00999091	< 5E-308	0.000594923
CGTCG	-0.0105482	-0.0099468	< 5E-308	4.62318e-05
AGGCC	-0.0105762	-0.00998497	< 5E-308	0.000487462
CTTGT	-0.0105794	-0.009937	< 5E-308	0.000354616
CATCG	-0.0108056	-0.00993686	< 5E-308	0.000168966
GTGCC	-0.0108401	-0.00995914	< 5E-308	0.000357331
ATGGT	-0.0108471	-0.00995426	< 5E-308	0.00035883
CCTGC	-0.0108757	-0.00996233	< 5E-308	0.00042802
CGTCC	-0.0108833	-0.00994123	< 5E-308	0.000136816
CCGTC	-0.0108869	-0.00994023	< 5E-308	0.000124369
TCGCG	-0.010907	-0.00994742	< 5E-308	5.21611e-05
GAGAT	-0.0109113	-0.00994835	< 5E-308	0.000416559
CGGTC	-0.0109185	-0.00994052	< 5E-308	8.98089e-05
AGCTT	-0.0109583	-0.00995031	< 5E-308	0.000418471
TTCCT	-0.010966	-0.00997739	< 5E-308	0.00052845
CGCCG	-0.0109825	-0.00994797	< 5E-308	6.96772e-05
TCTTA	-0.0110198	-0.00996069	< 5E-308	0.000454632
TTCCC	-0.0110362	-0.00995863	< 5E-308	0.000391403
GGTCG	-0.0111046	-0.00993907	< 5E-308	9.22308e-05
TCGGG	-0.011183	-0.0099402	< 5E-308	0.000203277
ATCGA	-0.0112062	-0.00993626	< 5E-308	0.000185269
GTTCA	-0.011229	-0.00994858	< 5E-308	0.000342532
GGGCC	-0.0112872	-0.00998337	< 5E-308	0.000525645
CAGGG	-0.0113251	-0.00998095	< 5E-308	0.000644023
CTCGC	-0.01133	-0.00993278	< 5E-308	0.000157444
ACGCG	-0.011345	-0.00994564	< 5E-308	8.11418e-05
CTTCT	-0.0113472	-0.00997251	< 5E-308	0.000583599
GTGTG	-0.0113513	-0.00997172	< 5E-308	0.000445091
CGCGG	-0.011363	-0.00994642	< 5E-308	9.96038e-05
GCCTT	-0.01141	-0.00996719	< 5E-308	0.000468098
TTAGA	-0.0114434	-0.00995329	< 5E-308	0.000508491
CAAGT	-0.0114696	-0.00995734	< 5E-308	0.000433414
GCAGT	-0.0115352	-0.00994983	< 5E-308	0.000421722
CCCGG	-0.0115419	-0.00993898	< 5E-308	0.000240466
AGTTG	-0.0115969	-0.0099406	< 5E-308	0.000378555
AGTCG	-0.0116017	-0.00994317	< 5E-308	0.0001593
CCTCA	-0.0116271	-0.00998736	< 5E-308	0.000596782
GGGCT	-0.011628	-0.00997433	< 5E-308	0.000492755
TCCCG	-0.0116314	-0.00994044	< 5E-308	0.000182495
CCGTG	-0.0116558	-0.0099437	< 5E-308	0.000251748
CCAGT	-0.0116974	-0.00995653	< 5E-308	0.000454172
GTCAA	-0.0117822	-0.0099341	< 5E-308	0.00037477
GCTCC	-0.0117978	-0.00996351	< 5E-308	0.00040779
ACGGT	-0.0118272	-0.00993605	< 5E-308	0.000193814
ATGTA	-0.0118548	-0.00995432	< 5E-308	0.000514266
GTTTC	-0.0118556	-0.00995379	< 5E-308	0.000388289
GCCCT	-0.0118643	-0.00996019	< 5E-308	0.000445148
GTACT	-0.0119064	-0.00994728	< 5E-308	0.000369116
TCCGG	-0.0119081	-0.00993874	< 5E-308	0.000181771
CCCCT	-0.0119302	-0.00997528	< 5E-308	0.000455002
TGGTA	-0.011937	-0.00994364	< 5E-308	0.000390573
CCCGT	-0.0119977	-0.00994346	< 5E-308	0.000176454
TTCAG	-0.0120175	-0.00998082	< 5E-308	0.000668468
GTAAA	-0.0120221	-0.00994088	< 5E-308	0.000633965
CCGGC	-0.0121034	-0.00994212	< 5E-308	0.000218278
CGGGT	-0.0121063	-0.00994138	< 5E-308	0.000149173
GCTTC	-0.0121075	-0.00995288	< 5E-308	0.000405996
TAGCT	-0.0121083	-0.00993796	< 5E-308	0.000344978
CCAGG	-0.0121623	-0.0100024	< 5E-308	0.000745383
TGTCC	-0.0122304	-0.00995544	< 5E-308	0.000439584
AGAAT	-0.0122318	-0.00995828	< 5E-308	0.000782366
GTGAT	-0.0122386	-0.00995977	< 5E-308	0.000450196
GGTGC	-0.0122737	-0.00994806	< 5E-308	0.000358542
CCGGT	-0.0122908	-0.00994246	< 5E-308	0.000138598
GGGTG	-0.0123236	-0.00996079	< 5E-308	0.000447908
CCTGG	-0.0123735	-0.0100086	< 5E-308	0.000771308
GTCCG	-0.0124377	-0.00993916	< 5E-308	0.000122818
TCTAG	-0.0124399	-0.00994456	< 5E-308	0.000367752
CTCGG	-0.0125032	-0.0099284	< 5E-308	0.00026965
CTGGT	-0.0125097	-0.00994531	< 5E-308	0.00052381
GGGGT	-0.0125536	-0.0099565	< 5E-308	0.00039732
AAAGT	-0.0126181	-0.00997581	< 5E-308	0.000907599
GTTCC	-0.0126609	-0.00994275	< 5E-308	0.000329804
GTGGT	-0.0126665	-0.00995496	< 5E-308	0.000412413
AGTAC	-0.0127641	-0.00994413	< 5E-308	0.000418744
GTTTT	-0.0127702	-0.00997269	< 5E-308	0.000699227
CCCTG	-0.0127835	-0.00998388	< 5E-308	0.000686986
ATAGT	-0.0128016	-0.00994189	< 5E-308	0.000409636
GGTTC	-0.0128449	-0.00994087	< 5E-308	0.000265606
TAGTG	-0.0128931	-0.00995572	< 5E-308	0.000446633
TTGTC	-0.0129354	-0.00994298	< 5E-308	0.000450388
GCTGT	-0.0129375	-0.00996343	< 5E-308	0.000556443
TCTCG	-0.0130271	-0.00993098	< 5E-308	0.000211164
GTCGG	-0.0130461	-0.00994155	< 5E-308	0.000176247
CGACG	-0.0130617	-0.00994404	< 5E-308	9.67367e-05
GTGTA	-0.0130796	-0.00994997	< 5E-308	0.000436422
ATCTC	-0.0130993	-0.00994235	< 5E-308	0.00045673
CCCCG	-0.0131542	-0.00994455	< 5E-308	0.000292306
TCTGC	-0.013165	-0.00995957	< 5E-308	0.000626891
CGGTA	-0.0134354	-0.00993942	< 5E-308	0.000152874
GTAAT	-0.0134812	-0.00993671	< 5E-308	0.000428296
GAGTG	-0.0135191	-0.0099415	< 5E-308	0.000588867
TTTAG	-0.0135477	-0.00995823	< 5E-308	0.000694593
GGCCC	-0.0135887	-0.00998452	< 5E-308	0.000694943
GTGCT	-0.0136367	-0.0099537	< 5E-308	0.000515686
CTCGT	-0.0137867	-0.00993599	< 5E-308	0.000227575
GACCG	-0.0137874	-0.0099229	< 5E-308	0.000286298
GGTAT	-0.01383	-0.00993439	< 5E-308	0.000290989
GGGTT	-0.0138383	-0.00994793	< 5E-308	0.000381224
CCCTC	-0.0138663	-0.0099753	< 5E-308	0.000639103
GAAGT	-0.0138684	-0.00995149	< 5E-308	0.000758015
CTCCT	-0.013998	-0.00996629	< 5E-308	0.000734248
AGTGC	-0.0141281	-0.00994876	< 5E-308	0.000592887
AGCTC	-0.0141736	-0.00997157	< 5E-308	0.000641602
ACGAC	-0.0143168	-0.00992104	< 5E-308	0.000337583
CTTCC	-0.014333	-0.00996783	< 5E-308	0.000823364
GGTGT	-0.014338	-0.00994228	< 5E-308	0.000458472
GAGTA	-0.0143387	-0.00992772	< 5E-308	0.000498505
TCCTG	-0.0143395	-0.00996357	< 5E-308	0.000764372
TTCTT	-0.0143922	-0.00996854	< 5E-308	0.00101083
TTCTC	-0.0144123	-0.00997438	< 5E-308	0.000782296
GTCCA	-0.0144363	-0.00994502	< 5E-308	0.000571654
CCTCC	-0.0144413	-0.00998893	< 5E-308	0.000804672
CTCCG	-0.0144493	-0.00992392	< 5E-308	0.000338048
CTCGA	-0.0144897	-0.00991652	< 5E-308	0.000344196
AGATA	-0.0145713	-0.00994647	< 5E-308	0.000798248
GAGCT	-0.0146168	-0.00996637	< 5E-308	0.000761072
TCCCT	-0.0146446	-0.00995537	< 5E-308	0.000697887
CTCTC	-0.0147441	-0.00996579	< 5E-308	0.000770953
GTCTA	-0.0147697	-0.00993231	< 5E-308	0.00036953
GGTGA	-0.0147873	-0.00994774	< 5E-308	0.000693039
TCCTT	-0.0148274	-0.00996127	< 5E-308	0.000789394
TCTCA	-0.0149936	-0.00996602	< 5E-308	0.000890335
GTTCT	-0.0151034	-0.00994909	< 5E-308	0.00060001
GCCTG	-0.0151241	-0.0099998	< 5E-308	0.000985468
AGATT	-0.015131	-0.00994571	< 5E-308	0.000820006
AGGCT	-0.0151652	-0.00995672	< 5E-308	0.000792962
GTAGC	-0.0152146	-0.00993935	< 5E-308	0.000444851
GCCTC	-0.0152791	-0.00996073	< 5E-308	0.000756372
CCTGT	-0.0153708	-0.00996154	< 5E-308	0.000803771
CACTC	-0.0154624	-0.00993791	< 5E-308	0.000742084
TCCCC	-0.0154789	-0.00996853	< 5E-308	0.000725159
GGTTT	-0.0155208	-0.00994042	< 5E-308	0.000570753
ATAGG	-0.0156177	-0.00992999	< 5E-308	0.000590211
GATCT	-0.0156575	-0.00992906	< 5E-308	0.000635106
TGTCT	-0.0158752	-0.00994159	< 5E-308	0.000869316
TCCAG	-0.0159414	-0.00996174	< 5E-308	0.000999772
GGAGT	-0.015988	-0.0099582	< 5E-308	0.000849809
CAGGC	-0.0160415	-0.00997052	< 5E-308	0.00104313
ACGTC	-0.0160584	-0.00992974	< 5E-308	0.000310517
AGATC	-0.016086	-0.00992141	< 5E-308	0.000667911
TCTTC	-0.0162807	-0.00996029	< 5E-308	0.000986281
TCTCC	-0.0163165	-0.0099575	< 5E-308	0.000839595
CCTTC	-0.0163975	-0.00998367	< 5E-308	0.00099264
TCACT	-0.0164228	-0.00995029	< 5E-308	0.000926118
TCGGC	-0.0164843	-0.00993212	< 5E-308	0.000324866
GCACT	-0.016521	-0.00994792	< 5E-308	0.000892008
TGGGT	-0.0165556	-0.00993988	< 5E-308	0.000815514
TCAGG	-0.0165756	-0.00995559	< 5E-308	0.00104413
TCCTC	-0.0167674	-0.0099887	< 5E-308	0.00103289
TCTTT	-0.0168923	-0.00994424	< 5E-308	0.00132316
CTCCC	-0.0169147	-0.00998651	< 5E-308	0.00108494
CCTCT	-0.0171484	-0.00995514	< 5E-308	0.000999927
GTCAT	-0.0171837	-0.00994525	< 5E-308	0.000781342
AGTTT	-0.0171909	-0.00997763	< 5E-308	0.00118228
ACTCG	-0.0173027	-0.00989518	< 5E-308	0.000610561
GGCTC	-0.0173234	-0.00996274	< 5E-308	0.000869737
GCTCT	-0.0175357	-0.00996583	< 5E-308	0.000923679
GGCCT	-0.0175493	-0.00996912	< 5E-308	0.00112856
GGTTA	-0.0178073	-0.00993792	< 5E-308	0.000485374
GTCCC	-0.0179186	-0.00994794	< 5E-308	0.000766477
TGAGT	-0.017923	-0.00994324	< 5E-308	0.00105545
TGTAG	-0.0180186	-0.00992269	< 5E-308	0.000968596
ACTAG	-0.01809	-0.00992219	< 5E-308	0.00100857
AGTAA	-0.0181929	-0.00992512	< 5E-308	0.00116827
CTTAG	-0.0182296	-0.00993279	< 5E-308	0.00107944
CTAGT	-0.0182925	-0.00992532	< 5E-308	0.000571517
AGTAG	-0.0182998	-0.00991311	< 5E-308	0.000787598
AAGTA	-0.0184126	-0.00994577	< 5E-308	0.0013212
TAGTA	-0.0184169	-0.0099199	< 5E-308	0.000605486
CGACA	-0.0185902	-0.0099052	< 5E-308	0.000669466
CAGTC	-0.018683	-0.00995467	< 5E-308	0.00111311
AAGTT	-0.0188564	-0.00995142	< 5E-308	0.0012867
AGTGT	-0.0191697	-0.00995725	< 5E-308	0.0012489
AGTCC	-0.0191872	-0.00994009	< 5E-308	0.000920946
AGTTC	-0.0193387	-0.00993792	< 5E-308	0.000862381
TCAGT	-0.0193741	-0.00997272	< 5E-308	0.00130467
TAGGC	-0.0200565	-0.00992508	< 5E-308	0.000761534
GTCCT	-0.0201924	-0.00993946	< 5E-308	0.00103433
GTCAC	-0.0204307	-0.00992976	< 5E-308	0.000973439
CTAGG	-0.020562	-0.00991879	< 5E-308	0.00100959
GTTAG	-0.0206022	-0.00993506	< 5E-308	0.000681098
TTAGT	-0.0206299	-0.00992055	< 5E-308	0.000966831
GTAGA	-0.0206678	-0.00990858	< 5E-308	0.00117474
GAGTT	-0.0208926	-0.00994637	< 5E-308	0.00118352
TAGTC	-0.0210046	-0.00993083	< 5E-308	0.000712569
GCGAC	-0.0211793	-0.0099058	< 5E-308	0.000575236
GTCAG	-0.0214382	-0.00994492	< 5E-308	0.00136193
GTGTC	-0.0215112	-0.00995716	< 5E-308	0.0011226
AGTCA	-0.0215175	-0.00994064	< 5E-308	0.00154083
TAGGG	-0.0215912	-0.00990515	< 5E-308	0.00107175
TCTGT	-0.0216672	-0.00994381	< 5E-308	0.00172118
GAGGT	-0.0217525	-0.00991905	< 5E-308	0.00114828
GGTAC	-0.0218	-0.00993482	< 5E-308	0.00087062
AGGTG	-0.0220997	-0.00994189	< 5E-308	0.00157459
TCTCT	-0.0226943	-0.00997727	< 5E-308	0.00189086
GGTCC	-0.0228849	-0.00992971	< 5E-308	0.00107471
AAGTC	-0.0232298	-0.00993248	< 5E-308	0.00163884
GTGAG	-0.0236453	-0.00991486	< 5E-308	0.00166017
AGAGT	-0.0239074	-0.0099103	< 5E-308	0.00195485
GTAGT	-0.0242055	-0.00993222	< 5E-308	0.000994905
GTCTT	-0.0242676	-0.00994478	< 5E-308	0.00172958
TTAGG	-0.024789	-0.0099195	< 5E-308	0.00153795
TAGTT	-0.0254611	-0.00989754	< 5E-308	0.00126429
TAGAT	-0.0255162	-0.00992783	< 5E-308	0.00178688
TGGTC	-0.0258337	-0.00992761	< 5E-308	0.00161645
GGGTC	-0.025997	-0.00993163	< 5E-308	0.00143699
GTAGG	-0.0262545	-0.0098989	< 5E-308	0.00117199
GGGTA	-0.0265553	-0.00990213	< 5E-308	0.00123021
GTCTG	-0.026598	-0.00992837	< 5E-308	0.00213483
GAGTC	-0.0267588	-0.00993239	< 5E-308	0.00181892
TAAGT	-0.0273899	-0.00989172	< 5E-308	0.00190713
AGTTA	-0.0276332	-0.00991515	< 5E-308	0.00179137
AAGGT	-0.0279857	-0.00994445	< 5E-308	0.00263962
AGGGT	-0.028449	-0.0099273	< 5E-308	0.00205447
AGGTT	-0.0285286	-0.00991296	< 5E-308	0.00174585
CTTCG	-0.0287771	-0.00989499	< 5E-308	0.00145332
GGTCA	-0.0292537	-0.00994392	< 5E-308	0.0022691
GTCTC	-0.0302861	-0.00991993	< 5E-308	0.00201797
CGACT	-0.0306695	-0.00988137	< 5E-308	0.00145142
AGTCT	-0.0310598	-0.00993955	< 5E-308	0.00306607
GTAAG	-0.0315013	-0.0098682	< 5E-308	0.00180331
TCGAC	-0.0318297	-0.00989686	< 5E-308	0.00117149
GGTAA	-0.0328194	-0.00987496	< 5E-308	0.00233945
GGTAG	-0.0347817	-0.00991771	< 5E-308	0.00233337
AGGTC	-0.0365315	-0.00992094	< 5E-308	0.00308676
CAGGT	-0.0370023	-0.00989264	< 5E-308	0.00365556
GGTCT	-0.0375297	-0.00990614	< 5E-308	0.00291737
AGGTA	-0.0494442	-0.00986703	< 5E-308	0.00538553
TAGGT	-0.0501627	-0.00990171	< 5E-308	0.00401108

## Sheet: Human long internal exon
Effect values for each pentamer motif in human long internal exon
Motif	Slope	Intercept	Pvalue	R2
GGACT	0.113172	-0.01182	< 5E-308	0.0699801
GACTG	0.076127	-0.012208	< 5E-308	0.0381973
GAACT	0.074094	-0.0123521	< 5E-308	0.0273797
AGGAC	0.073964	-0.0120399	< 5E-308	0.0355672
TGGAC	0.0694069	-0.0123155	< 5E-308	0.0241352
AGACT	0.0681156	-0.0123448	< 5E-308	0.0236898
GGACA	0.0659039	-0.0122305	< 5E-308	0.0266021
ACTTT	0.0526505	-0.0122486	< 5E-308	0.0181285
AACTG	0.0507237	-0.012394	< 5E-308	0.0156945
GACTT	0.0464078	-0.0123644	< 5E-308	0.0134625
ACTGA	0.0461415	-0.0123105	< 5E-308	0.0157521
GGGAC	0.0415793	-0.0124793	< 5E-308	0.00784569
TGAAC	0.0410894	-0.0125247	< 5E-308	0.00797393
ACTGT	0.0404089	-0.0125174	< 5E-308	0.00936818
ACATT	0.0399716	-0.0124595	< 5E-308	0.00775332
GACAT	0.0381013	-0.0124783	< 5E-308	0.00746377
ACTAT	0.0359227	-0.0126162	< 5E-308	0.00528935
TGACT	0.032525	-0.0125481	< 5E-308	0.00412587
AACTT	0.0304262	-0.0124951	< 5E-308	0.00483638
AAACT	0.029164	-0.0124224	< 5E-308	0.00544169
GACTA	0.0280731	-0.0126664	< 5E-308	0.00331418
ACAAT	0.0280184	-0.0125916	< 5E-308	0.00374442
ACTGG	0.0269881	-0.0125193	< 5E-308	0.00404775
ATGGA	0.025539	-0.012511	< 5E-308	0.00346931
CGGAC	0.0253921	-0.0126526	< 5E-308	0.0013053
GAGAC	0.0253491	-0.0125666	< 5E-308	0.00291216
CGAAC	0.0242866	-0.0126462	< 5E-308	0.00104754
AGAAC	0.0240266	-0.0125492	< 5E-308	0.00338937
ACTTA	0.0239938	-0.0126112	< 5E-308	0.00254437
GACAA	0.0236731	-0.0125787	< 5E-308	0.00327357
CTTTG	0.0215922	-0.0124793	< 5E-308	0.00237109
CATTA	0.0210303	-0.0126	< 5E-308	0.00131061
CAGAC	0.0208399	-0.0125257	< 5E-308	0.0023022
AAGAC	0.0202805	-0.0125866	< 5E-308	0.00218789
CTTTA	0.0201421	-0.0125884	< 5E-308	0.00154076
AAGGA	0.0196232	-0.0124594	< 5E-308	0.00288285
GACAG	0.0191609	-0.0125691	< 5E-308	0.00207289
GACTC	0.018915	-0.0125551	< 5E-308	0.00204017
TATGA	0.0182956	-0.0125905	< 5E-308	0.00125644
CTATA	0.0181657	-0.0126201	< 5E-308	0.000802282
TTGGG	0.0181226	-0.0125921	< 5E-308	0.000928618
TGGGA	0.0179759	-0.012537	< 5E-308	0.00152152
ACTCT	0.0177669	-0.0125705	< 5E-308	0.0015973
CAATA	0.0173946	-0.0126074	< 5E-308	0.00109316
CTTAA	0.0173388	-0.0126213	< 5E-308	0.000954703
CTATG	0.0173056	-0.0125977	< 5E-308	0.00093794
GGGGA	0.0172317	-0.0125529	< 5E-308	0.00128199
CTTTT	0.0161452	-0.0125691	< 5E-308	0.00104128
GGACC	0.0159807	-0.012565	< 5E-308	0.00106144
TTAAA	0.0159334	-0.0125811	< 5E-308	0.00113396
CTGAT	0.0159092	-0.0125601	< 5E-308	0.00116781
TGGGG	0.0158533	-0.012559	< 5E-308	0.000921479
TATAA	0.0156936	-0.0126061	< 5E-308	0.000780206
GAACA	0.0156913	-0.0125769	< 5E-308	0.00138938
ATAAA	0.0152098	-0.0125775	< 5E-308	0.00123047
TATGG	0.0150225	-0.0126006	< 5E-308	0.000644384
ACTCA	0.0149445	-0.0125694	< 5E-308	0.00118375
CAAAC	0.0149174	-0.0126065	< 5E-308	0.00103192
ACAAA	0.0148441	-0.0125375	< 5E-308	0.00162776
CTATT	0.0147258	-0.0125947	< 5E-308	0.000620234
ACATG	0.0147006	-0.0126048	< 5E-308	0.000870604
CATTG	0.0144287	-0.0125877	< 5E-308	0.000749047
TTTGA	0.0143468	-0.0125526	< 5E-308	0.00097635
CATGG	0.0143413	-0.0125845	< 5E-308	0.000755453
CATAT	0.0143017	-0.0126371	< 5E-308	0.000430678
TAAAA	0.0141624	-0.0125931	< 5E-308	0.00108403
AACAT	0.0141261	-0.0126082	< 5E-308	0.000859051
CATAA	0.0140892	-0.0126422	< 5E-308	0.000614036
CAATG	0.0139389	-0.0125892	< 5E-308	0.000818923
ATGGG	0.0137432	-0.0125751	< 5E-308	0.000680962
ACAGA	0.0137391	-0.0125172	< 5E-308	0.00144491
CTAAA	0.0137087	-0.012619	< 5E-308	0.000743151
TTTGG	0.013666	-0.012546	< 5E-308	0.000693075
TTTAA	0.0133217	-0.012578	< 5E-308	0.000702878
CTTAT	0.0132919	-0.0126114	< 5E-308	0.000461936
CAATT	0.0129899	-0.0126285	< 5E-308	0.000499249
ACTAA	0.0129755	-0.0126396	< 5E-308	0.00062409
TGATA	0.012943	-0.0126009	< 5E-308	0.000589896
TTGAC	0.0129097	-0.0126019	< 5E-308	0.000522235
CTGAA	0.0127894	-0.0125291	< 5E-308	0.00110728
CATGA	0.0127709	-0.0125986	< 5E-308	0.000672259
AAAAC	0.0127523	-0.0125258	< 5E-308	0.00113902
TTATG	0.0126564	-0.0125999	< 5E-308	0.000462361
CTGGA	0.0126106	-0.0125542	< 5E-308	0.000876774
AAAGA	0.0125322	-0.0125214	< 5E-308	0.00131977
TAGCG	0.0123806	-0.0126176	< 5E-308	0.000149399
CAAAA	0.0123581	-0.0125167	< 5E-308	0.00120111
TTATA	0.0123266	-0.0125937	< 5E-308	0.000435331
AGGGA	0.0120863	-0.0125889	< 5E-308	0.000709388
ATAAC	0.0119533	-0.012626	< 5E-308	0.000399134
TAAGG	0.0118841	-0.0126275	< 5E-308	0.00037347
CTGTT	0.0118376	-0.0126001	< 5E-308	0.000482433
TAACC	0.0117548	-0.0126261	< 5E-308	0.000285141
CCATA	0.0117125	-0.0126205	< 5E-308	0.00031729
ATGAA	0.0117044	-0.0125619	< 5E-308	0.00085292
CATTT	0.011616	-0.0125657	< 5E-308	0.000502799
AAAAA	0.0114948	-0.012544	< 5E-308	0.00101387
ATTAT	0.0114901	-0.0125975	< 5E-308	0.000384095
CTGAG	0.0114865	-0.0125514	< 5E-308	0.000748187
ATTGA	0.0114447	-0.0125907	< 5E-308	0.000533426
TAAAC	0.0114279	-0.0126028	< 5E-308	0.000474193
ATATG	0.0114008	-0.0126064	< 5E-308	0.000373463
TAAAG	0.0113921	-0.0125952	< 5E-308	0.000587376
TAATG	0.0112095	-0.0125979	< 5E-308	0.000417791
ACATA	0.0111837	-0.0126388	< 5E-308	0.000404381
ATTAA	0.0111017	-0.0126144	< 5E-308	0.000404095
AATAA	0.0110346	-0.0125945	< 5E-308	0.000580374
TTAAC	0.0108349	-0.0126175	< 5E-308	0.000278071
ACCTA	0.0108117	-0.0126058	< 5E-308	0.000309664
TAACT	0.0105362	-0.0126129	< 5E-308	0.00029114
TTTTG	0.0104904	-0.0126032	< 5E-308	0.000328811
AGACA	0.0103813	-0.0125905	< 5E-308	0.000611893
CTGAC	0.0103375	-0.0126128	< 5E-308	0.000410533
TAGAC	0.0102501	-0.0126312	< 5E-308	0.000228373
TATAC	0.0102404	-0.0126098	< 5E-308	0.00021275
ACTGC	0.0102238	-0.0126102	< 5E-308	0.000492899
GCATA	0.0102061	-0.0126257	< 5E-308	0.000185258
AATGG	0.0101813	-0.012557	< 5E-308	0.000511656
TGAGA	0.00994822	-0.0125886	< 5E-308	0.000516704
CCAAA	0.00990771	-0.0125409	< 5E-308	0.000604447
TGAGG	0.00983442	-0.0125651	< 5E-308	0.000477064
AACTA	0.00981986	-0.0126199	< 5E-308	0.000367853
CTCTA	0.00978022	-0.0126068	< 5E-308	0.000246661
ATATA	0.00971899	-0.0126145	< 5E-308	0.000236581
CTATC	0.00970204	-0.0126104	< 5E-308	0.000208984
ATAAG	0.00961319	-0.0126259	< 5E-308	0.000279713
GCTAA	0.00954105	-0.0126108	< 5E-308	0.000206274
TTTAT	0.00941389	-0.0125813	< 5E-308	0.000295849
TATGC	0.00941223	-0.0126137	< 5E-308	0.000185065
CTAAT	0.00940709	-0.0126091	< 5E-308	0.000217617
AGGGG	0.00927277	-0.0126047	< 5E-308	0.000277027
AACTC	0.00926603	-0.0125839	< 5E-308	0.000412535
CCTAA	0.00926017	-0.0126089	< 5E-308	0.000223502
TATAT	0.00925855	-0.0126085	< 5E-308	0.00018359
TTAAT	0.0092574	-0.0126039	< 5E-308	0.000236426
ACCAT	0.00920683	-0.0126026	< 5E-308	0.000271024
ATGAC	0.00916124	-0.0125929	< 5E-308	0.000348391
TGATT	0.00914623	-0.0126041	< 5E-308	0.000244606
CCAAT	0.00914205	-0.0126168	< 5E-308	0.000248823
TCTAA	0.00912867	-0.0126141	< 5E-308	0.000209802
GGGGG	0.00912645	-0.0125975	< 5E-308	0.000210838
GCAAA	0.0091045	-0.0125984	< 5E-308	0.000411789
CTGTA	0.00907149	-0.0126016	< 5E-308	0.00029624
ATAGA	0.00903359	-0.0126222	< 5E-308	0.00029243
TTACC	0.00903134	-0.0126031	< 5E-308	0.000201131
AAAGG	0.00896521	-0.0125739	< 5E-308	0.000451933
TGCTA	0.00887391	-0.0126014	< 5E-308	0.00020668
GCATG	0.00884589	-0.0125984	< 5E-308	0.000214081
CAAAT	0.00880147	-0.0125864	< 5E-308	0.000377673
TATTA	0.00879402	-0.0126092	< 5E-308	0.000178785
ATTAC	0.00878476	-0.0126084	< 5E-308	0.000185231
ACTTG	0.008546	-0.0125874	< 5E-308	0.000347825
ATGAG	0.00834282	-0.0125859	< 5E-308	0.000317231
ACGAA	0.00830517	-0.0126264	< 5E-308	0.000187611
CTAAC	0.00828259	-0.0126141	< 5E-308	0.000142733
TACCA	0.00827074	-0.0126139	< 5E-308	0.000214634
CTAAG	0.00824052	-0.0126218	< 5E-308	0.00018343
TGAAA	0.0080625	-0.012555	< 5E-308	0.000475023
CAGGA	0.00803932	-0.0125689	< 5E-308	0.000398277
ATAAT	0.00803288	-0.0126066	< 5E-308	0.000211057
TATTG	0.00800858	-0.0126034	< 5E-308	0.000163822
GAGGA	0.00799107	-0.0125387	< 5E-308	0.000454805
TTGAT	0.00793224	-0.0126026	< 5E-308	0.000200148
ATAGC	0.00792608	-0.0126064	< 5E-308	0.000149252
AAGGG	0.00787328	-0.0126012	< 5E-308	0.00024222
ACCAA	0.00754332	-0.0125827	< 5E-308	0.00029952
GAGGG	0.00748072	-0.0125963	< 5E-308	0.000200897
GGAAC	0.007443	-0.0126014	< 5E-308	0.0002307
TTTTA	0.00728658	-0.012599	< 5E-308	0.000169325
CCCAA	0.00723705	-0.0125815	< 5E-308	0.000238047
TATAG	0.00722084	-0.0126066	< 5E-308	0.000113548
TAGGA	0.00718622	-0.0126248	< 5E-308	0.000142297
AATGA	0.00718505	-0.0125952	< 5E-308	0.000286019
AACCA	0.00716832	-0.0125898	< 5E-308	0.000253551
TAACA	0.00712582	-0.0126121	< 5E-308	0.000171205
TATCA	0.00702811	-0.012598	< 5E-308	0.000156796
ATTGG	0.00697454	-0.0126055	< 5E-308	0.000140402
CGATA	0.00686605	-0.0126151	< 5E-308	4.98488e-05
ATACC	0.00680655	-0.012606	< 5E-308	0.000118102
GATAA	0.00679828	-0.0126089	< 5E-308	0.000163179
CCATG	0.00676893	-0.0125991	< 5E-308	0.000142597
TAATA	0.00675666	-0.0126029	< 5E-308	0.000126767
TGTTA	0.00674468	-0.0126054	< 5E-308	0.00010093
AACAA	0.00670995	-0.0125833	< 5E-308	0.000291939
CAATC	0.00644235	-0.0126113	< 5E-308	0.000106931
TGCAA	0.00643562	-0.0126056	< 5E-308	0.000161831
TGACA	0.00633724	-0.0125896	< 5E-308	0.000203939
GAAAC	0.00632586	-0.0125751	< 5E-308	0.000237156
ATGCC	0.00630483	-0.0125997	< 5E-308	0.000126316
CTTAC	0.00623689	-0.0126005	< 5E-308	9.79575e-05
TTTAC	0.00622402	-0.0125975	< 5E-308	0.000115298
TTAAG	0.00622221	-0.0126115	< 5E-308	0.000102405
GGCAA	0.00621445	-0.0126049	< 5E-308	0.000138199
AATAG	0.00621153	-0.012609	< 5E-308	0.000126437
TTGGA	0.00617909	-0.0125822	< 5E-308	0.000173137
TAAGA	0.00610808	-0.0126245	< 5E-308	0.000124248
TTGAA	0.00608306	-0.012584	< 5E-308	0.000193063
CATAG	0.00596028	-0.0126151	< 5E-308	8.24832e-05
TGATG	0.00595588	-0.0125676	< 5E-308	0.00019155
AAAAG	0.00595425	-0.0125802	< 5E-308	0.000257731
TCATA	0.00594191	-0.0126094	< 5E-308	8.96405e-05
AATGC	0.00590859	-0.0125984	< 5E-308	0.000123046
GCGAT	0.00579502	-0.0126136	< 5E-308	2.88556e-05
CACAA	0.00574872	-0.0125947	< 5E-308	0.000165515
CATTC	0.00574254	-0.012598	< 5E-308	0.000100794
AGAGA	0.0056639	-0.0125658	< 5E-308	0.000228591
AAACA	0.00550911	-0.0125766	< 5E-308	0.000215054
TAAAT	0.00542737	-0.0126051	< 5E-308	0.000100973
ACAGT	0.00539579	-0.012586	< 5E-308	0.000146615
TAAGC	0.0052982	-0.0126055	< 5E-308	6.59071e-05
CCTAT	0.00529029	-0.012599	< 5E-308	5.87543e-05
TGCAT	0.00525996	-0.0126067	< 5E-308	6.85772e-05
TAACG	0.00525471	-0.0126116	< 5E-308	2.8837e-05
CAAGG	0.00523988	-0.0125812	< 5E-308	0.000142388
CCACA	0.00513866	-0.0125959	< 5E-308	0.000113975
ATTGC	0.00512031	-0.012601	< 5E-308	7.16428e-05
ACCCA	0.00497495	-0.0125959	< 5E-308	0.000104479
GACCA	0.00496591	-0.0125909	< 5E-308	0.000111259
GGGAA	0.00495323	-0.0125897	< 5E-308	0.000120358
TTGAG	0.00488027	-0.0126011	< 5E-308	8.26595e-05
ATACG	0.00487019	-0.0126066	< 5E-308	2.6848e-05
TTATT	0.00475141	-0.012602	< 5E-308	5.64085e-05
CAAAG	0.00472982	-0.0125849	< 5E-308	0.000141732
AAATG	0.00466755	-0.0125791	< 5E-308	0.000132573
TTATC	0.00463228	-0.0126013	< 5E-308	4.79277e-05
TTACA	0.00460112	-0.0126011	< 5E-308	7.43396e-05
AACAG	0.00454388	-0.0125867	< 5E-308	0.000130041
GTGAC	0.00452655	-0.0125949	< 5E-308	6.81831e-05
TCAAA	0.00449309	-0.0125971	< 5E-308	0.000105372
TACTA	0.00445365	-0.0126047	< 5E-308	4.08905e-05
CTGTG	0.00439994	-0.0125954	< 5E-308	8.18782e-05
TGTAA	0.00433728	-0.0126042	< 5E-308	5.88524e-05
CCCAT	0.00428178	-0.0126037	< 5E-308	4.70369e-05
GCGAA	0.00428077	-0.0126126	< 5E-308	3.33926e-05
GCAAT	0.00427084	-0.0126038	< 5E-308	4.91245e-05
ATATC	0.00414673	-0.0126053	< 5E-308	3.95548e-05
TTTGC	0.00414204	-0.0125989	< 5E-308	5.28604e-05
ACCAC	0.00410491	-0.0125943	< 5E-308	6.62142e-05
AATAT	0.00410256	-0.0125955	< 5E-308	6.44633e-05
AAACC	0.00408843	-0.0125943	< 5E-308	7.90859e-05
TGCCA	0.00407382	-0.0125831	< 5E-308	8.08264e-05
GATGG	0.00403224	-0.0125993	< 5E-308	5.72255e-05
ATACA	0.0039634	-0.0126025	< 5E-308	5.65481e-05
TTACT	0.00395654	-0.0125998	< 5E-308	4.27766e-05
ACACA	0.00392504	-0.0125998	< 5E-308	7.42645e-05
CATAC	0.0039248	-0.0126052	< 5E-308	3.53584e-05
AGGCG	0.00389575	-0.012608	< 5E-308	2.30309e-05
ATTTG	0.00377871	-0.0125967	< 5E-308	4.71433e-05
AACCC	0.00374007	-0.0126025	< 5E-308	4.48157e-05
AAATA	0.00360216	-0.0125977	< 5E-308	6.658e-05
TGTGA	0.003503	-0.0125992	< 5E-308	4.48357e-05
TTGCG	0.00348555	-0.0126063	< 5E-308	1.45434e-05
TTACG	0.00335802	-0.0126053	< 5E-308	1.08438e-05
CAGAG	0.00330679	-0.0125877	< 5E-308	6.74908e-05
ATGCA	0.00323133	-0.0126036	< 5E-308	3.68343e-05
TGTGG	0.00320163	-0.0126018	< 5E-308	3.14489e-05
CACTA	0.00315484	-0.0126072	< 5E-308	2.45805e-05
TGTAT	0.00314503	-0.0126006	< 5E-308	2.43422e-05
TACGG	0.00312159	-0.0126041	< 5E-308	1.21948e-05
TATCC	0.00297592	-0.0126017	< 5E-308	1.98674e-05
TGGCA	0.00296264	-0.0125943	< 5E-308	3.7328e-05
ATGCT	0.00295874	-0.0125987	< 5E-308	2.76443e-05
TGAAT	0.00288543	-0.0125991	< 5E-308	3.34306e-05
AATCC	0.00287173	-0.0126043	< 5E-308	2.4408e-05
CCCTA	0.00285942	-0.012603	< 5E-308	1.72308e-05
AGCAT	0.00276639	-0.0126038	< 5E-308	2.48046e-05
TACCC	0.00271154	-0.0126005	< 5E-308	1.77214e-05
GTAAC	0.00262381	-0.0126054	< 5E-308	1.34108e-05
GCCAC	0.00258012	-0.0125996	< 5E-308	2.26456e-05
GATAT	0.00253101	-0.0126027	< 5E-308	1.60787e-05
GGGCA	0.00252001	-0.0125987	< 5E-308	2.36177e-05
GCTAT	0.00248353	-0.0126017	< 5E-308	1.14751e-05
GCGGA	0.00242657	-0.012608	< 5E-308	1.14893e-05
TACAA	0.0024074	-0.0126007	< 5E-308	2.27789e-05
GGCTA	0.002391	-0.0126021	< 5E-308	1.05796e-05
GCCAA	0.00235005	-0.0125935	< 5E-308	2.54576e-05
CGCTA	0.00234059	-0.0126035	< 5E-308	5.13459e-06
CTTGA	0.00231368	-0.0126007	< 5E-308	1.89551e-05
AATAC	0.00231192	-0.0126042	< 5E-308	1.69643e-05
TAGCC	0.00228655	-0.0126046	< 5E-308	1.03735e-05
ACTAC	0.00224342	-0.0126022	< 5E-308	1.60997e-05
AATTA	0.00221376	-0.0126011	< 5E-308	1.66877e-05
CTCAT	0.00218227	-0.012603	< 5E-308	1.38462e-05
TAGAG	0.00216292	-0.0126033	< 5E-308	1.47266e-05
GGGAT	0.00209161	-0.0126026	< 5E-308	1.11307e-05
ATATT	0.0020237	-0.0126007	< 5E-308	1.15328e-05
GGGGC	0.00200138	-0.0125991	< 5E-308	1.19473e-05
AAAGC	0.00194647	-0.0126002	< 5E-308	1.88526e-05
ATTTA	0.0019045	-0.0125968	< 5E-308	1.29094e-05
ATAGG	0.00189124	-0.0126041	< 5E-308	7.34219e-06
ACACT	0.00187281	-0.0126038	< 5E-308	1.35019e-05
ATGAT	0.00184046	-0.0125966	< 5E-308	1.45379e-05
ATGCG	0.0018157	-0.0126049	< 5E-308	4.35968e-06
GATTA	0.00178077	-0.0126057	< 5E-308	6.20979e-06
AGAGG	0.00167165	-0.0125977	< 5E-308	1.39381e-05
TCTAG	0.00165214	-0.0126039	< 5E-308	4.61582e-06
TTGCC	0.00156504	-0.0126003	< 5E-308	7.13786e-06
AATTG	0.00155357	-0.0126024	< 5E-308	8.63664e-06
GTATA	0.00155275	-0.0126026	< 5E-308	3.96025e-06
TCAAT	0.00149715	-0.0126028	< 5E-308	6.20111e-06
TAATC	0.00149292	-0.0126035	< 5E-308	4.32352e-06
TACAC	0.00146761	-0.0126029	< 5E-308	5.45469e-06
TAATT	0.00146704	-0.0126036	< 5E-308	4.80142e-06
AATCA	0.00139308	-0.0126019	< 5E-308	8.04025e-06
AGCGG	0.00138612	-0.0126033	< 5E-308	3.88421e-06
CTCAA	0.00137426	-0.0126004	< 5E-308	7.8678e-06
ATTAG	0.00136823	-0.0126034	< 5E-308	3.87947e-06
GGCAT	0.00129255	-0.0126015	< 5E-308	4.26182e-06
TAGAA	0.00127194	-0.0126026	< 5E-308	6.82921e-06
ACAAG	0.00126157	-0.0125983	< 5E-308	8.88876e-06
TGTTG	0.00123207	-0.0126014	< 5E-308	4.25236e-06
CCATT	0.00121986	-0.0126002	< 5E-308	4.27062e-06
GGCGA	0.00119914	-0.0126041	< 5E-308	2.01356e-06
AGCCA	0.00107609	-0.0125974	< 5E-308	5.69562e-06
CATGC	0.0010337	-0.0126022	< 5E-308	2.75864e-06
ACGAT	0.00101347	-0.0126032	< 5E-308	1.65062e-06
TTTGT	0.00100891	-0.0126022	< 5E-308	2.54621e-06
GTATG	0.000957904	-0.0126017	< 5E-308	1.73254e-06
TTGCT	0.000920882	-0.0126002	< 5E-308	2.54468e-06
CTAGC	0.000905978	-0.0126019	< 5E-308	1.56848e-06
GCCAT	0.000898939	-0.0126008	< 5E-308	2.31927e-06
CTACC	0.000887583	-0.0126015	< 5E-308	1.97868e-06
CCTAG	0.000849802	-0.0126026	< 5E-308	1.42905e-06
GACAC	0.00084437	-0.0126015	< 5E-308	3.18131e-06
TATTC	0.000773513	-0.0126011	< 5E-308	1.48226e-06
CACCA	0.00077271	-0.0125981	< 5E-308	2.99479e-06
TATTT	0.000769547	-0.0126005	< 5E-308	1.60657e-06
CTGGC	0.000683635	-0.0125999	< 5E-308	1.78757e-06
ACCCC	0.000595642	-0.0126015	< 5E-308	1.0037e-06
GCGCA	0.000571317	-0.0126023	< 5E-308	4.41721e-07
TTGGC	0.000546455	-0.0126013	< 5E-308	7.26553e-07
GCAGA	0.000457819	-0.0126001	< 5E-308	1.12708e-06
AAAAT	0.000454942	-0.0125986	< 5E-308	1.46425e-06
CTGGG	0.000448746	-0.0125995	< 5E-308	9.24901e-07
ATTCC	0.000356352	-0.0126009	< 5E-308	3.86272e-07
ACCAG	0.000336449	-0.0126003	< 5E-308	5.68864e-07
TTTTT	0.000326936	-0.0126009	< 5E-308	2.8106e-07
AGCAA	0.000306708	-0.0126004	< 5E-308	5.07373e-07
ATGGC	0.000288582	-0.012601	< 5E-308	2.65727e-07
CACAT	0.000252873	-0.0126011	< 5E-308	2.10936e-07
AACAC	0.000189031	-0.0126011	< 5E-308	1.54944e-07
TGAGC	0.000182595	-0.0126006	< 5E-308	1.30175e-07
TTGCA	0.000182361	-0.0126011	< 5E-308	1.11877e-07
CAACC	0.000155717	-0.0126011	< 5E-308	7.61765e-08
ATTCA	0.000113166	-0.012601	< 5E-308	4.79873e-08
GATGC	3.33033e-05	-0.012601	< 5E-308	3.44275e-09
GCCCA	3.02454e-05	-0.012601	< 5E-308	3.63166e-09
GCTAG	4.84752e-06	-0.012601	< 5E-308	3.62866e-11
TAGCA	-1.45536e-05	-0.012601	< 5E-308	6.14426e-10
TTAGA	-1.49592e-05	-0.012601	< 5E-308	7.29389e-10
TATCT	-6.63966e-05	-0.012601	< 5E-308	9.31145e-09
ATCCC	-6.95548e-05	-0.012601	< 5E-308	1.25945e-08
GGGCG	-8.77464e-05	-0.0126009	< 5E-308	1.16388e-08
GCCTA	-0.000158781	-0.0126009	< 5E-308	5.4326e-08
CCTTA	-0.000164841	-0.0126008	< 5E-308	5.48556e-08
GACCT	-0.00017756	-0.0126014	< 5E-308	1.2192e-07
AAGCG	-0.000337454	-0.0126004	< 5E-308	2.29821e-07
GATGA	-0.00041699	-0.0126038	< 5E-308	1.05236e-06
CACAC	-0.000425965	-0.0126008	< 5E-308	5.7033e-07
TCTAT	-0.000447895	-0.0126005	< 5E-308	4.01718e-07
GGCGC	-0.000484017	-0.0126006	< 5E-308	3.3116e-07
GACCC	-0.000486788	-0.0126008	< 5E-308	7.66932e-07
TGGCG	-0.000627754	-0.0125999	< 5E-308	6.35376e-07
GTGGG	-0.000661488	-0.0126012	< 5E-308	1.12123e-06
CCAAC	-0.000670716	-0.0126012	< 5E-308	1.6106e-06
ATCTA	-0.000680295	-0.0125995	< 5E-308	8.98959e-07
TACGC	-0.000696186	-0.0126003	< 5E-308	4.04302e-07
TCACA	-0.000747983	-0.0126019	< 5E-308	2.27475e-06
CTTGG	-0.000768633	-0.0126014	< 5E-308	1.98561e-06
GGATA	-0.000777126	-0.0125995	< 5E-308	1.5883e-06
AAGCA	-0.000795542	-0.0126029	< 5E-308	3.56132e-06
ACACC	-0.000826603	-0.0126012	< 5E-308	2.55584e-06
ATCAC	-0.000828864	-0.0126008	< 5E-308	2.0527e-06
AGCGC	-0.000835597	-0.0125998	< 5E-308	1.04153e-06
ATTTT	-0.000857547	-0.0126005	< 5E-308	2.13098e-06
TACCT	-0.000900266	-0.0126011	< 5E-308	2.02376e-06
ATCCA	-0.000938083	-0.0126018	< 5E-308	3.20659e-06
TTGTG	-0.000981155	-0.0126014	< 5E-308	2.62898e-06
GCAAG	-0.00107461	-0.0126007	< 5E-308	4.28556e-06
ATTTC	-0.00109068	-0.0126015	< 5E-308	3.57764e-06
CTTGC	-0.00119634	-0.0126	< 5E-308	3.76546e-06
CTACA	-0.00119872	-0.0126012	< 5E-308	4.93055e-06
CGCAT	-0.00119958	-0.0125995	< 5E-308	1.55099e-06
GAATA	-0.00125212	-0.0125998	< 5E-308	5.4587e-06
TTCTA	-0.00127383	-0.0125999	< 5E-308	3.97701e-06
CCACC	-0.00129519	-0.0126034	< 5E-308	6.0233e-06
CTGTC	-0.00130275	-0.0126017	< 5E-308	5.42073e-06
CCCAC	-0.00135174	-0.0126036	< 5E-308	6.45315e-06
ACAGG	-0.00136123	-0.0125983	< 5E-308	7.6535e-06
GGAGG	-0.0014894	-0.0126047	< 5E-308	9.71642e-06
ACGCT	-0.00148979	-0.0125989	< 5E-308	3.14008e-06
CACCC	-0.00149755	-0.0126002	< 5E-308	6.40702e-06
CTTTC	-0.00150171	-0.0126015	< 5E-308	8.04435e-06
CTCTT	-0.00152959	-0.0126025	< 5E-308	7.64461e-06
ATCAT	-0.00153579	-0.0125996	< 5E-308	6.73031e-06
GACGA	-0.00153853	-0.0125975	< 5E-308	6.13535e-06
AACCT	-0.00158822	-0.0125996	< 5E-308	8.83631e-06
GCTTA	-0.0016223	-0.0125988	< 5E-308	4.27057e-06
CACAG	-0.00163563	-0.0126055	< 5E-308	1.41377e-05
TGGCT	-0.00166212	-0.0126016	< 5E-308	7.77066e-06
TTAGC	-0.0016629	-0.0125992	< 5E-308	5.207e-06
CCCCA	-0.00177423	-0.0126067	< 5E-308	1.31353e-05
AGGCA	-0.00177678	-0.0126018	< 5E-308	1.26506e-05
GTTAC	-0.00178726	-0.0125992	< 5E-308	5.10031e-06
GGCGG	-0.00179169	-0.012599	< 5E-308	5.23044e-06
TCACG	-0.0018478	-0.0125963	< 5E-308	4.16091e-06
ATGTG	-0.00190332	-0.0126004	< 5E-308	1.01185e-05
CGAAT	-0.0019097	-0.0125966	< 5E-308	5.02475e-06
CCAAG	-0.00194739	-0.0126114	< 5E-308	2.12267e-05
TCCTA	-0.00201998	-0.0125998	< 5E-308	9.23337e-06
TCCAA	-0.00203265	-0.0126042	< 5E-308	1.73313e-05
CAGGG	-0.00211224	-0.0126023	< 5E-308	1.8258e-05
ACGGA	-0.00216229	-0.0125951	< 5E-308	1.1878e-05
ACCTT	-0.00219779	-0.0126012	< 5E-308	1.50093e-05
GTGGA	-0.00222818	-0.012602	< 5E-308	1.81565e-05
GCTAC	-0.00222845	-0.0126013	< 5E-308	1.02305e-05
ACCCT	-0.00222918	-0.0126007	< 5E-308	1.39693e-05
TAGTG	-0.00228573	-0.0125997	< 5E-308	1.22587e-05
TACAT	-0.00230381	-0.012598	< 5E-308	1.29636e-05
ACCCG	-0.0023217	-0.0125976	< 5E-308	8.63131e-06
GATAG	-0.00237719	-0.0125978	< 5E-308	1.29053e-05
TTTCA	-0.00239503	-0.0126041	< 5E-308	2.37252e-05
TCATG	-0.00241017	-0.0125984	< 5E-308	1.67649e-05
GGCAG	-0.00248491	-0.0126075	< 5E-308	2.67826e-05
TTTAG	-0.00248865	-0.0126001	< 5E-308	1.6174e-05
ATCAA	-0.00249096	-0.0126016	< 5E-308	2.65096e-05
TATCG	-0.00251018	-0.012597	< 5E-308	5.46991e-06
CCACT	-0.00251424	-0.0126079	< 5E-308	2.2845e-05
TGTCA	-0.00253183	-0.0126018	< 5E-308	2.1712e-05
GAAGG	-0.00257907	-0.0126083	< 5E-308	3.27776e-05
AGCAG	-0.00258441	-0.0126176	< 5E-308	4.23648e-05
TACTG	-0.0025998	-0.0125992	< 5E-308	2.24945e-05
AAACG	-0.00260955	-0.0125938	< 5E-308	1.88487e-05
ATCAG	-0.00261858	-0.0126053	< 5E-308	3.0569e-05
TCCAT	-0.00269948	-0.0126013	< 5E-308	1.90904e-05
CAACA	-0.00281506	-0.0126025	< 5E-308	3.98469e-05
GTGAA	-0.00282396	-0.0126005	< 5E-308	3.08481e-05
TTCAT	-0.00283485	-0.0126017	< 5E-308	2.4393e-05
ACGTT	-0.00285805	-0.0125961	< 5E-308	1.00304e-05
TATGT	-0.00287893	-0.0126007	< 5E-308	1.75357e-05
CCAGA	-0.00288685	-0.0126094	< 5E-308	4.64256e-05
ATACT	-0.00289697	-0.0125939	< 5E-308	2.12974e-05
CCTAC	-0.00291186	-0.0126005	< 5E-308	2.0048e-05
TGCCC	-0.0029209	-0.0126049	< 5E-308	2.85025e-05
GTTAA	-0.00292287	-0.0125963	< 5E-308	1.57478e-05
GAGCA	-0.00292315	-0.0126044	< 5E-308	4.01525e-05
GATAC	-0.00303472	-0.0125967	< 5E-308	2.22822e-05
AAATC	-0.00303616	-0.0126015	< 5E-308	4.09375e-05
CACGG	-0.00306321	-0.0125947	< 5E-308	1.7476e-05
GTTGG	-0.00312703	-0.0125989	< 5E-308	1.9359e-05
AGCCG	-0.00315782	-0.0125931	< 5E-308	1.8158e-05
GCGTT	-0.00316979	-0.0125979	< 5E-308	8.66135e-06
GCAAC	-0.00317449	-0.0125963	< 5E-308	2.87015e-05
CTAGA	-0.00318259	-0.012595	< 5E-308	2.66563e-05
TGACC	-0.00323224	-0.0126025	< 5E-308	3.69589e-05
TGCTT	-0.00325423	-0.0125997	< 5E-308	2.59574e-05
CTGCC	-0.00330231	-0.0126103	< 5E-308	4.71717e-05
ACGAG	-0.00333944	-0.0125937	< 5E-308	2.51655e-05
CTACT	-0.00334746	-0.0126008	< 5E-308	3.00153e-05
CGCAA	-0.00337959	-0.0125912	< 5E-308	1.81362e-05
TGTTT	-0.00338741	-0.0126046	< 5E-308	3.12016e-05
GGCAC	-0.00340971	-0.012601	< 5E-308	3.61453e-05
AGCTA	-0.00342639	-0.0125981	< 5E-308	2.81023e-05
GCAGG	-0.0034645	-0.012605	< 5E-308	4.6601e-05
GTTGA	-0.00347031	-0.0125944	< 5E-308	2.98021e-05
GCGCG	-0.00348848	-0.0125983	< 5E-308	7.36546e-06
TAGCT	-0.00352245	-0.0125993	< 5E-308	2.44029e-05
GCATT	-0.00357459	-0.0125988	< 5E-308	3.09844e-05
GCGCC	-0.00359014	-0.0125959	< 5E-308	1.7244e-05
TCTTA	-0.00368704	-0.0125981	< 5E-308	3.16288e-05
GCGGC	-0.00370071	-0.0125965	< 5E-308	2.1843e-05
CTGCT	-0.00370925	-0.0126059	< 5E-308	5.27861e-05
ACAGC	-0.00372069	-0.0126084	< 5E-308	6.85517e-05
GTTAT	-0.003764	-0.0125965	< 5E-308	2.16927e-05
TTCAC	-0.00376853	-0.0126025	< 5E-308	4.3432e-05
GGGAG	-0.00378587	-0.0126055	< 5E-308	5.68199e-05
GGGTT	-0.00389	-0.0125966	< 5E-308	1.83417e-05
GAGGC	-0.00389125	-0.0125981	< 5E-308	4.86836e-05
CAGTG	-0.00391933	-0.0126183	< 5E-308	7.4435e-05
CTCAC	-0.00392691	-0.0125977	< 5E-308	4.44569e-05
CAGAA	-0.00398254	-0.012628	< 5E-308	0.000127777
AGCCC	-0.00398596	-0.012609	< 5E-308	5.77205e-05
TTTCT	-0.00405845	-0.0126065	< 5E-308	5.45139e-05
CACGC	-0.00409558	-0.0125968	< 5E-308	2.4532e-05
CAAGA	-0.00423424	-0.0126141	< 5E-308	0.000112543
CTTAG	-0.0042362	-0.0125931	< 5E-308	4.5789e-05
GGATG	-0.00423872	-0.0126108	< 5E-308	6.82056e-05
GAAAG	-0.0043007	-0.0126096	< 5E-308	0.000109083
GCATC	-0.00434905	-0.0125967	< 5E-308	4.19309e-05
GGGTG	-0.00435676	-0.0125939	< 5E-308	3.34043e-05
AGTGA	-0.00435725	-0.0126096	< 5E-308	8.45396e-05
CGATT	-0.0043609	-0.0125962	< 5E-308	2.15579e-05
CATGT	-0.00436835	-0.0125966	< 5E-308	4.53009e-05
TTCAA	-0.00438345	-0.012607	< 5E-308	8.28046e-05
AAGCC	-0.00440546	-0.0126089	< 5E-308	8.12486e-05
TGGTT	-0.00441516	-0.0126041	< 5E-308	4.43983e-05
CCGCA	-0.00442811	-0.0125913	< 5E-308	3.443e-05
CGTAT	-0.00442811	-0.0125956	< 5E-308	1.46858e-05
TACAG	-0.00443333	-0.0126068	< 5E-308	8.18706e-05
GATTT	-0.00447224	-0.0126	< 5E-308	5.4622e-05
TGTGC	-0.00453731	-0.0126011	< 5E-308	5.38654e-05
GTAGC	-0.00455181	-0.0125936	< 5E-308	3.55129e-05
GAAAA	-0.00459266	-0.0126351	< 5E-308	0.000174112
TCCCA	-0.00462771	-0.0126081	< 5E-308	8.42621e-05
CCTGA	-0.00463126	-0.0126053	< 5E-308	8.38398e-05
AGATG	-0.00464743	-0.0126137	< 5E-308	0.000108804
CTGCA	-0.00465602	-0.0126081	< 5E-308	0.000102536
TACGT	-0.00467402	-0.0125961	< 5E-308	1.67223e-05
GCACA	-0.00470013	-0.0126017	< 5E-308	8.55621e-05
TTGTA	-0.00470439	-0.0125964	< 5E-308	5.25029e-05
TCATT	-0.00471692	-0.0126054	< 5E-308	6.48707e-05
ACGCA	-0.00473713	-0.012589	< 5E-308	3.94655e-05
GTTTA	-0.00482221	-0.0126056	< 5E-308	4.98772e-05
GCGAG	-0.00486336	-0.0125934	< 5E-308	3.92262e-05
TTTTC	-0.0048679	-0.0126092	< 5E-308	7.59779e-05
GGCGT	-0.00491344	-0.0125954	< 5E-308	2.10456e-05
GGTTA	-0.00491954	-0.0125941	< 5E-308	2.84194e-05
GATTG	-0.00492871	-0.0125994	< 5E-308	5.99016e-05
GGCCA	-0.00493228	-0.0126042	< 5E-308	9.02394e-05
CAGTA	-0.00501076	-0.0125971	< 5E-308	8.75451e-05
GTGCA	-0.00505657	-0.0125937	< 5E-308	6.09006e-05
CTCTG	-0.00506492	-0.0126069	< 5E-308	0.000105897
GCGGG	-0.00506568	-0.0126009	< 5E-308	4.83718e-05
CATCC	-0.00508342	-0.0126034	< 5E-308	7.55175e-05
ATAGT	-0.00513917	-0.0125952	< 5E-308	5.47016e-05
TACCG	-0.00514092	-0.0125957	< 5E-308	3.42854e-05
CAAGC	-0.00516683	-0.0126069	< 5E-308	0.000105309
ATGTT	-0.00517167	-0.012598	< 5E-308	6.53381e-05
CTAGT	-0.00517352	-0.012589	< 5E-308	4.07303e-05
GAGCG	-0.00518226	-0.012595	< 5E-308	4.96899e-05
ACCTG	-0.00519088	-0.0126093	< 5E-308	0.000110647
CCAGG	-0.00519108	-0.0126131	< 5E-308	0.000121654
GAGCC	-0.00521986	-0.0126078	< 5E-308	9.98545e-05
CTAGG	-0.00524927	-0.0125862	< 5E-308	4.75906e-05
CGATG	-0.00525046	-0.0125866	< 5E-308	4.60377e-05
AACGC	-0.00525178	-0.0125881	< 5E-308	4.39521e-05
GGGGT	-0.00531806	-0.0125931	< 5E-308	4.12142e-05
CCACG	-0.00535664	-0.0125984	< 5E-308	6.3711e-05
TGGAT	-0.00537334	-0.0126095	< 5E-308	0.0001042
TGGAA	-0.00537998	-0.0126177	< 5E-308	0.000164496
GTTGC	-0.00538002	-0.0126002	< 5E-308	6.15232e-05
GCAGC	-0.00539633	-0.01262	< 5E-308	0.000128925
AAGGC	-0.00544272	-0.0126073	< 5E-308	0.000116371
TGCGC	-0.00545616	-0.0125886	< 5E-308	3.3077e-05
AAATT	-0.00546057	-0.0126132	< 5E-308	0.000153158
GTAAA	-0.00547621	-0.0125938	< 5E-308	0.000101266
TGCGG	-0.00552966	-0.0125956	< 5E-308	5.93306e-05
TGCCG	-0.00558021	-0.0125924	< 5E-308	5.63308e-05
TTTCC	-0.00558878	-0.0126095	< 5E-308	0.000102145
ATCCT	-0.00559785	-0.0126012	< 5E-308	8.86032e-05
AAGAG	-0.00566423	-0.0126178	< 5E-308	0.000194998
GCACG	-0.00566975	-0.0125925	< 5E-308	4.66346e-05
GCGTA	-0.00567588	-0.0125984	< 5E-308	2.50374e-05
AATTT	-0.00568243	-0.0125994	< 5E-308	0.000112329
ACCGC	-0.00573076	-0.0125926	< 5E-308	4.97942e-05
AATGT	-0.00573245	-0.0125965	< 5E-308	0.000101943
CGCTT	-0.00576302	-0.0125905	< 5E-308	3.15951e-05
CGCAG	-0.00576539	-0.0125796	< 5E-308	6.63247e-05
GCACC	-0.00576684	-0.0125975	< 5E-308	9.46283e-05
CCATC	-0.00581032	-0.0126023	< 5E-308	9.18106e-05
AGCGA	-0.00583118	-0.0125878	< 5E-308	7.32781e-05
CGGCA	-0.00588697	-0.0125892	< 5E-308	6.29604e-05
TGGTA	-0.00589465	-0.012592	< 5E-308	7.78118e-05
AACGA	-0.00593993	-0.0125823	< 5E-308	8.89174e-05
CAGCT	-0.00595688	-0.0126056	< 5E-308	0.000127501
GCGCT	-0.00595811	-0.0125964	< 5E-308	4.15258e-05
CAGCA	-0.00596686	-0.0126259	< 5E-308	0.000211288
TGATC	-0.00597613	-0.0125907	< 5E-308	9.03144e-05
ATGTA	-0.00603082	-0.0126003	< 5E-308	9.99233e-05
GAACC	-0.00610553	-0.0125959	< 5E-308	0.000132539
TGCTG	-0.00610661	-0.0126285	< 5E-308	0.000180384
TGCGT	-0.0061239	-0.0125943	< 5E-308	3.76029e-05
ACCGG	-0.00614954	-0.0125884	< 5E-308	5.86132e-05
TTGTT	-0.00621597	-0.0125973	< 5E-308	8.33249e-05
ACGGC	-0.00624828	-0.0125906	< 5E-308	6.27638e-05
ATCCG	-0.00625327	-0.0125937	< 5E-308	5.12356e-05
AATTC	-0.00628733	-0.0126066	< 5E-308	0.000140096
ATTGT	-0.00628756	-0.0125955	< 5E-308	9.45007e-05
CGCGA	-0.00637106	-0.0125944	< 5E-308	2.47605e-05
GCCGC	-0.00639273	-0.0125929	< 5E-308	6.41086e-05
CATCA	-0.00640099	-0.012612	< 5E-308	0.000172198
CGGGA	-0.00641167	-0.01259	< 5E-308	9.33306e-05
TGCCT	-0.00641903	-0.0126033	< 5E-308	0.000125404
ACAAC	-0.00642715	-0.0125899	< 5E-308	0.000172932
ATTCT	-0.00645308	-0.012615	< 5E-308	0.000143919
TGTAC	-0.00645662	-0.0125967	< 5E-308	0.000100815
TGGGC	-0.00645758	-0.0126071	< 5E-308	0.0001325
AGAGC	-0.00647445	-0.0126074	< 5E-308	0.000181343
CGTAA	-0.00649244	-0.0125915	< 5E-308	3.99079e-05
GAGAG	-0.00652287	-0.0126153	< 5E-308	0.000201213
CCCGA	-0.00660265	-0.0125916	< 5E-308	8.11513e-05
GCCGA	-0.00660552	-0.0125945	< 5E-308	8.53775e-05
TCTGA	-0.00666421	-0.0126143	< 5E-308	0.000198483
TCAGA	-0.00666885	-0.0126406	< 5E-308	0.000270524
GCCCC	-0.00667185	-0.0126139	< 5E-308	0.000133169
GGTAT	-0.00667919	-0.0125945	< 5E-308	6.32762e-05
GCTGA	-0.00668775	-0.0126156	< 5E-308	0.000195852
CACGA	-0.00671959	-0.0125824	< 5E-308	8.86289e-05
CGTAG	-0.00676118	-0.0125918	< 5E-308	3.10915e-05
ACGCC	-0.00684303	-0.0125912	< 5E-308	7.69766e-05
CACTT	-0.00687586	-0.0126044	< 5E-308	0.000154485
CGTTT	-0.00687797	-0.0125931	< 5E-308	5.33148e-05
TTCCA	-0.00691261	-0.01262	< 5E-308	0.000201697
GTAAT	-0.00695879	-0.0125901	< 5E-308	8.92645e-05
TGCGA	-0.00698338	-0.012582	< 5E-308	7.53792e-05
TCACC	-0.00705075	-0.0126091	< 5E-308	0.000152747
CACCT	-0.00706166	-0.0126082	< 5E-308	0.000162853
TGTAG	-0.00706722	-0.0125927	< 5E-308	0.000114886
CTCAG	-0.00707002	-0.0126435	< 5E-308	0.000274594
TGTTC	-0.00707563	-0.012593	< 5E-308	0.000104265
CCGTA	-0.00708147	-0.0125886	< 5E-308	3.86832e-05
CGTTG	-0.00711901	-0.0125871	< 5E-308	5.35955e-05
GCCAG	-0.00712124	-0.0126154	< 5E-308	0.000216515
TGCAG	-0.00712886	-0.0126069	< 5E-308	0.000218446
AAGAA	-0.00718448	-0.0126462	< 5E-308	0.000440937
TGACG	-0.00721646	-0.0125803	< 5E-308	9.60755e-05
CAGCC	-0.0072515	-0.0126319	< 5E-308	0.000255
CGAAA	-0.00725909	-0.0125721	< 5E-308	0.000152964
CACTG	-0.00728695	-0.0126153	< 5E-308	0.000232187
TCGTA	-0.00731448	-0.0125906	< 5E-308	3.52471e-05
CGCCC	-0.00733185	-0.0125874	< 5E-308	7.0928e-05
TTTCG	-0.00733483	-0.0125828	< 5E-308	6.30176e-05
GCTTG	-0.00734206	-0.0125928	< 5E-308	0.00010468
GTGAT	-0.00735862	-0.0125924	< 5E-308	0.00012872
CGCAC	-0.00737206	-0.0125909	< 5E-308	7.46684e-05
AGACC	-0.00740283	-0.0126088	< 5E-308	0.000231157
CGTGA	-0.00740893	-0.0125851	< 5E-308	7.97722e-05
AGTAA	-0.00743412	-0.0125842	< 5E-308	0.00017083
TCGCG	-0.00744945	-0.0125946	< 5E-308	2.01461e-05
GGATT	-0.00749894	-0.0125991	< 5E-308	0.000145568
CGGGG	-0.00753933	-0.0126011	< 5E-308	0.000115983
TCCAC	-0.00755065	-0.0126086	< 5E-308	0.000184322
CCCCC	-0.00758045	-0.0126014	< 5E-308	0.000129476
CGCCA	-0.00759129	-0.0125834	< 5E-308	0.00011523
TGGTG	-0.00759947	-0.0126179	< 5E-308	0.000211025
ACGTG	-0.00760105	-0.0125924	< 5E-308	9.9338e-05
AACGG	-0.0076115	-0.012587	< 5E-308	0.000127539
GAGAA	-0.00767415	-0.0126368	< 5E-308	0.000412441
GGAAA	-0.00774519	-0.012646	< 5E-308	0.000407427
GGTTG	-0.00774836	-0.0125925	< 5E-308	9.35995e-05
TCTTG	-0.00777997	-0.0125982	< 5E-308	0.000155097
GCGTG	-0.00778834	-0.0125935	< 5E-308	7.10496e-05
TCAGC	-0.00782967	-0.0126014	< 5E-308	0.000220384
AGAAA	-0.00788674	-0.012661	< 5E-308	0.000551559
GTGCG	-0.00793149	-0.0125898	< 5E-308	6.10033e-05
GTAGA	-0.00802172	-0.012583	< 5E-308	0.000150574
GGTGG	-0.00807399	-0.012606	< 5E-308	0.000171943
TTCTG	-0.00807447	-0.012622	< 5E-308	0.000254622
TTGGT	-0.00807901	-0.0126027	< 5E-308	0.000148775
GTATT	-0.00812727	-0.0125929	< 5E-308	0.00011833
TACTT	-0.00819456	-0.0125894	< 5E-308	0.000151922
CCCCT	-0.00820087	-0.0125969	< 5E-308	0.000158794
AGTAG	-0.00820545	-0.0125842	< 5E-308	0.000171671
TAGGG	-0.00822034	-0.0125835	< 5E-308	0.000114237
AGTGG	-0.00829207	-0.0126186	< 5E-308	0.000259465
AGTAT	-0.00833483	-0.0125934	< 5E-308	0.000167195
ACACG	-0.00836135	-0.0125847	< 5E-308	0.00013262
ACGGG	-0.00840149	-0.0125929	< 5E-308	0.000131071
TCTGG	-0.00841544	-0.0126051	< 5E-308	0.000238365
AAGCT	-0.00845574	-0.012596	< 5E-308	0.000244629
AGCGT	-0.00845793	-0.0125991	< 5E-308	0.000107573
GCTTC	-0.00848759	-0.0125907	< 5E-308	0.000144014
CGAGA	-0.00850506	-0.012587	< 5E-308	0.000191689
TTCCG	-0.00852925	-0.012586	< 5E-308	0.000100518
CCGAT	-0.00853685	-0.0125893	< 5E-308	9.85777e-05
CCCAG	-0.00855882	-0.0126347	< 5E-308	0.000373391
CGTTA	-0.0085952	-0.0125926	< 5E-308	6.06629e-05
GAATG	-0.00860205	-0.0125922	< 5E-308	0.000268044
CCGCT	-0.0086501	-0.0125905	< 5E-308	0.000102077
CCGAA	-0.00869452	-0.0125814	< 5E-308	0.000178994
CGGTT	-0.00872069	-0.0125894	< 5E-308	5.85707e-05
GTTCA	-0.00872371	-0.0125967	< 5E-308	0.000176326
GCTCA	-0.00879072	-0.0126079	< 5E-308	0.000233156
GCTGG	-0.00882132	-0.0126194	< 5E-308	0.000278749
GTATC	-0.00882183	-0.0125981	< 5E-308	0.000130144
GACGC	-0.00882454	-0.0125796	< 5E-308	0.000118873
GGACG	-0.00883899	-0.0125817	< 5E-308	0.000174261
AGCTT	-0.00886529	-0.0125959	< 5E-308	0.000203699
GTTCG	-0.00891218	-0.0125886	< 5E-308	4.40113e-05
TGCTC	-0.0089375	-0.0126003	< 5E-308	0.000192007
TTCCC	-0.0089441	-0.0126041	< 5E-308	0.000228416
CGAGG	-0.00894428	-0.0125935	< 5E-308	0.000191758
TCTAC	-0.00897487	-0.0125938	< 5E-308	0.000178839
GATCA	-0.00899569	-0.0125933	< 5E-308	0.000266266
AGGGC	-0.00904151	-0.0126033	< 5E-308	0.000271276
AGATA	-0.00904185	-0.0125956	< 5E-308	0.00030072
CGCTG	-0.0090564	-0.0125968	< 5E-308	0.000169498
TCAGG	-0.00910656	-0.0126207	< 5E-308	0.000328406
TACTC	-0.00910756	-0.012595	< 5E-308	0.0001915
ATTCG	-0.00912023	-0.0125921	< 5E-308	0.000108996
CTTGT	-0.00915845	-0.0126041	< 5E-308	0.000220144
AGGAT	-0.00918187	-0.0126052	< 5E-308	0.000337286
TAGGC	-0.00920288	-0.0125813	< 5E-308	0.000108669
GATGT	-0.00921738	-0.0126063	< 5E-308	0.000239246
AGTTG	-0.00922843	-0.0126024	< 5E-308	0.000248189
GTACC	-0.00927346	-0.0125931	< 5E-308	0.000169264
GGGCC	-0.00928054	-0.0126142	< 5E-308	0.000277301
CCCTG	-0.00930635	-0.0126055	< 5E-308	0.000281302
AGACG	-0.00934344	-0.012572	< 5E-308	0.000183447
CGCCT	-0.00935872	-0.0125891	< 5E-308	0.000131235
ATCGT	-0.00937307	-0.0125861	< 5E-308	8.15854e-05
ACGTA	-0.00939459	-0.0125853	< 5E-308	8.75857e-05
ATGGT	-0.0094124	-0.0126042	< 5E-308	0.000247743
GCTGC	-0.00946355	-0.0126232	< 5E-308	0.000324887
GTTTG	-0.00946572	-0.0126023	< 5E-308	0.000185318
TGCAC	-0.00953049	-0.0125995	< 5E-308	0.000282388
ATCGG	-0.00953373	-0.0125818	< 5E-308	9.95346e-05
GCCGG	-0.0095396	-0.0125907	< 5E-308	0.000151706
CAACT	-0.0095512	-0.0125928	< 5E-308	0.000318974
TGTGT	-0.00955971	-0.0126012	< 5E-308	0.000196942
CATCT	-0.00958046	-0.0126004	< 5E-308	0.00025532
CAGAT	-0.00958783	-0.0126247	< 5E-308	0.000443116
CCGGA	-0.00964339	-0.0125859	< 5E-308	0.000186183
CACGT	-0.0096656	-0.0125946	< 5E-308	0.000129009
AACGT	-0.00968598	-0.0125792	< 5E-308	0.000136329
ACATC	-0.00970914	-0.0126111	< 5E-308	0.000363074
GTGTA	-0.00973106	-0.0125889	< 5E-308	0.000150719
ACCTC	-0.00988996	-0.0126098	< 5E-308	0.000319594
CGCGC	-0.00992082	-0.0125938	< 5E-308	5.08756e-05
GCCGT	-0.0100033	-0.0125845	< 5E-308	9.17739e-05
GTTGT	-0.0100039	-0.0125957	< 5E-308	0.000168497
GGCCG	-0.0100491	-0.0125973	< 5E-308	0.000185394
TCACT	-0.0100645	-0.012597	< 5E-308	0.000280938
TCGCA	-0.0100753	-0.012578	< 5E-308	0.000130561
TGGCC	-0.0100766	-0.0126201	< 5E-308	0.000355611
GCGGT	-0.0100806	-0.0125885	< 5E-308	8.42542e-05
GTGCC	-0.0101086	-0.0126116	< 5E-308	0.000301435
GGTGC	-0.0101965	-0.0125989	< 5E-308	0.000232219
TGAGT	-0.0102008	-0.0125896	< 5E-308	0.000268472
CAGCG	-0.0102345	-0.0125883	< 5E-308	0.000260987
CGCGG	-0.0102441	-0.0125847	< 5E-308	8.30299e-05
TCCGC	-0.0102455	-0.0125858	< 5E-308	0.000114667
CCTTT	-0.0102482	-0.0126029	< 5E-308	0.000274966
TTAGT	-0.0102591	-0.0125926	< 5E-308	0.000179429
GCCCT	-0.0102788	-0.0126003	< 5E-308	0.000264683
TCGAA	-0.0103493	-0.0125687	< 5E-308	0.00016828
CCGGG	-0.0104364	-0.0125904	< 5E-308	0.000205813
TAGTA	-0.0104457	-0.012588	< 5E-308	0.000176527
CGCTC	-0.0105098	-0.0125866	< 5E-308	0.000109827
CTCGC	-0.0105368	-0.0125856	< 5E-308	0.000126369
TTAGG	-0.0105773	-0.0125736	< 5E-308	0.000188514
CAGTT	-0.0106059	-0.012613	< 5E-308	0.00037268
CGGGC	-0.0106096	-0.0125868	< 5E-308	0.000170866
CCTTG	-0.0106216	-0.0126002	< 5E-308	0.000299062
ATCGC	-0.0106337	-0.0125836	< 5E-308	0.000106483
CGATC	-0.0106358	-0.0125901	< 5E-308	0.000119908
CCGCC	-0.0106985	-0.0125868	< 5E-308	0.000182544
CAAGT	-0.0106998	-0.0126097	< 5E-308	0.000399557
AACCG	-0.0107051	-0.0125772	< 5E-308	0.000209474
TGGGT	-0.010706	-0.012588	< 5E-308	0.00022501
CCAGC	-0.0107513	-0.012628	< 5E-308	0.000496649
GTTTT	-0.0107631	-0.0126055	< 5E-308	0.000247935
CGGCT	-0.0107867	-0.012594	< 5E-308	0.000171334
GTACG	-0.0108009	-0.0125851	< 5E-308	7.5324e-05
CAGGC	-0.0108228	-0.0126117	< 5E-308	0.000435048
GAAAT	-0.0108253	-0.0126193	< 5E-308	0.000636903
AGTGC	-0.0108387	-0.0126046	< 5E-308	0.000345814
TCGGG	-0.0108485	-0.0125815	< 5E-308	0.000145664
CGCGT	-0.0108775	-0.012591	< 5E-308	4.48863e-05
CGTTC	-0.0109386	-0.0125852	< 5E-308	0.000103301
CGAAG	-0.0109759	-0.0125681	< 5E-308	0.00028412
CGTGT	-0.010988	-0.0125874	< 5E-308	0.000111169
CGAGC	-0.0109893	-0.0125733	< 5E-308	0.0001867
GCTTT	-0.0110038	-0.012608	< 5E-308	0.000295197
ATGTC	-0.0110219	-0.0125981	< 5E-308	0.000283063
GGCCC	-0.0110855	-0.0126173	< 5E-308	0.000380766
TCGCT	-0.0110946	-0.0125863	< 5E-308	0.000128435
CCCGT	-0.0111046	-0.0125861	< 5E-308	0.000125839
ATCTG	-0.0111224	-0.0126016	< 5E-308	0.000403431
AGGCT	-0.011124	-0.012604	< 5E-308	0.000365277
AGCTG	-0.0111341	-0.0126291	< 5E-308	0.000545629
AATCT	-0.0111471	-0.0126027	< 5E-308	0.000420068
CTCCA	-0.011166	-0.012628	< 5E-308	0.000543882
ACTAG	-0.0111686	-0.0125657	< 5E-308	0.000313944
GAATT	-0.0111748	-0.0126159	< 5E-308	0.000475213
GGTTC	-0.0111802	-0.0125946	< 5E-308	0.000175271
GAGAT	-0.0112028	-0.0126037	< 5E-308	0.000480131
TTCCT	-0.0112199	-0.0126154	< 5E-308	0.000408408
TCAAC	-0.0112325	-0.0125933	< 5E-308	0.000383983
AAGTG	-0.0112465	-0.0126073	< 5E-308	0.000495671
GGCTT	-0.011255	-0.0125983	< 5E-308	0.000272777
CTGGT	-0.0112557	-0.0126102	< 5E-308	0.000416863
ACTCC	-0.0113017	-0.012634	< 5E-308	0.000578396
GCAGT	-0.0113046	-0.0125965	< 5E-308	0.000378695
GATCC	-0.011306	-0.0126034	< 5E-308	0.000315411
GATTC	-0.0113825	-0.0126061	< 5E-308	0.000340469
CGGTA	-0.0113994	-0.0125855	< 5E-308	0.000104967
GTGTT	-0.0114317	-0.0126013	< 5E-308	0.000230518
CGAGT	-0.0114598	-0.0125806	< 5E-308	0.000150081
GTGGC	-0.0114684	-0.0126167	< 5E-308	0.000382144
AATCG	-0.0114991	-0.0125769	< 5E-308	0.000180705
CCCTT	-0.0115021	-0.0125986	< 5E-308	0.000286618
ACGCG	-0.0115881	-0.0125827	< 5E-308	7.79013e-05
TCAAG	-0.0116133	-0.01262	< 5E-308	0.000571692
GTCTA	-0.0116555	-0.012585	< 5E-308	0.000185091
GGCTG	-0.0117577	-0.0126024	< 5E-308	0.000443365
CCCGC	-0.0117697	-0.0125819	< 5E-308	0.000192105
CGTCC	-0.0118125	-0.0125809	< 5E-308	0.00012865
GTCAC	-0.0118439	-0.0126014	< 5E-308	0.000350736
GGTTT	-0.0119762	-0.0126008	< 5E-308	0.000248072
TACGA	-0.0120098	-0.0125794	< 5E-308	0.000159638
GTCAA	-0.012075	-0.0125843	< 5E-308	0.000386655
GGAAG	-0.0121038	-0.0126314	< 5E-308	0.000766585
TCGGT	-0.0121283	-0.0125864	< 5E-308	0.000108969
CTCTC	-0.0121319	-0.0126067	< 5E-308	0.000413986
CGGCC	-0.0122266	-0.0125791	< 5E-308	0.000240306
GCTCC	-0.0122511	-0.0125824	< 5E-308	0.0003059
TCGAT	-0.012253	-0.0125863	< 5E-308	0.000156671
CGTAC	-0.0123213	-0.0125855	< 5E-308	0.000122643
AGCTC	-0.0123377	-0.0125846	< 5E-308	0.000360827
GCGTC	-0.0124792	-0.0125887	< 5E-308	0.000137303
AGGAA	-0.0124845	-0.0126547	< 5E-308	0.00108253
GAAGC	-0.0124983	-0.0126143	< 5E-308	0.000678316
TCCCT	-0.0125048	-0.0126036	< 5E-308	0.00039557
AAGAT	-0.0125268	-0.0126057	< 5E-308	0.00075361
AGCAC	-0.0125597	-0.0125926	< 5E-308	0.000604492
CGGGT	-0.0125662	-0.0125912	< 5E-308	0.000153969
TGTCC	-0.0125954	-0.0126002	< 5E-308	0.000394056
TCCCC	-0.0126164	-0.0126068	< 5E-308	0.000433908
CCTGG	-0.0126336	-0.0126508	< 5E-308	0.000670702
AGGGT	-0.012635	-0.0125787	< 5E-308	0.000297644
CTACG	-0.0126661	-0.0125882	< 5E-308	0.000193945
CCTCA	-0.0126808	-0.0126224	< 5E-308	0.000602145
CCGAG	-0.012687	-0.0125882	< 5E-308	0.000380007
CCGCG	-0.0126966	-0.0125875	< 5E-308	0.000123129
GTGTG	-0.0127525	-0.0125904	< 5E-308	0.000276184
ACTCG	-0.0127645	-0.0125624	< 5E-308	0.000326136
TCGTT	-0.0127957	-0.0125788	< 5E-308	0.000128447
CTCCC	-0.0128755	-0.0126188	< 5E-308	0.000524526
GACCG	-0.0128942	-0.0125783	< 5E-308	0.000316237
TAGTC	-0.0129093	-0.0125766	< 5E-308	0.000191247
TCTCA	-0.0129386	-0.0126028	< 5E-308	0.000560183
GACGT	-0.0129934	-0.0125684	< 5E-308	0.000237254
CTCGT	-0.013015	-0.0125755	< 5E-308	0.000163888
GTGGT	-0.0130163	-0.0125949	< 5E-308	0.000323793
TAGAT	-0.0130388	-0.0125785	< 5E-308	0.000381796
GAACG	-0.0130403	-0.0125756	< 5E-308	0.000353458
GTCCA	-0.0131568	-0.0125742	< 5E-308	0.000377349
GAGTA	-0.0131579	-0.0125677	< 5E-308	0.000394857
GTCGG	-0.0131681	-0.0125809	< 5E-308	0.000123302
CACTC	-0.0132489	-0.0126024	< 5E-308	0.00051471
CACCG	-0.0134122	-0.0125752	< 5E-308	0.000300621
TCATC	-0.0134158	-0.0126002	< 5E-308	0.00046267
GTGCT	-0.0134203	-0.0126138	< 5E-308	0.000444958
AGCCT	-0.0134467	-0.0126412	< 5E-308	0.000716388
GGTGA	-0.0135278	-0.0125952	< 5E-308	0.000557859
CGTGC	-0.0135425	-0.0125873	< 5E-308	0.000219011
GGAGC	-0.0135673	-0.0126105	< 5E-308	0.000682783
GGGTA	-0.0135876	-0.0125826	< 5E-308	0.000286889
TGTCT	-0.0136117	-0.0125936	< 5E-308	0.000434733
TGTCG	-0.0136145	-0.012585	< 5E-308	0.000201312
GGTGT	-0.0136343	-0.0125894	< 5E-308	0.000292884
GCCCG	-0.01368	-0.012587	< 5E-308	0.000310141
TTCAG	-0.0137369	-0.0126279	< 5E-308	0.000800428
TCCTG	-0.0137392	-0.0126292	< 5E-308	0.000692575
TTGTC	-0.0137683	-0.0125855	< 5E-308	0.000358813
GGAAT	-0.0138057	-0.0125878	< 5E-308	0.000668923
CAACG	-0.0139285	-0.0125597	< 5E-308	0.000352799
GTTTC	-0.0139659	-0.0125894	< 5E-308	0.000361882
CGGAT	-0.0139911	-0.0125717	< 5E-308	0.000275202
CCCTC	-0.0140129	-0.0126002	< 5E-308	0.000477786
TAAGT	-0.0140406	-0.0125736	< 5E-308	0.000345898
TTCGC	-0.0141013	-0.0125764	< 5E-308	0.000172263
GCCTT	-0.0141157	-0.0126047	< 5E-308	0.000507311
TCCGT	-0.0141208	-0.0125812	< 5E-308	0.000183571
GGATC	-0.0142048	-0.0125882	< 5E-308	0.000467796
CGGTG	-0.0142323	-0.0125731	< 5E-308	0.000258622
TTCTC	-0.0142557	-0.0126036	< 5E-308	0.000524075
AGGAG	-0.0142582	-0.0126515	< 5E-308	0.00118947
GTACA	-0.0142801	-0.0125877	< 5E-308	0.000530161
TCCCG	-0.0143368	-0.0125829	< 5E-308	0.000297215
AGTCG	-0.0143525	-0.0125689	< 5E-308	0.000185408
CGTGG	-0.0143738	-0.0125878	< 5E-308	0.00036168
TGAAG	-0.0143833	-0.0126494	< 5E-308	0.00121931
CCGTG	-0.0144086	-0.0125807	< 5E-308	0.000297457
GTCGT	-0.014488	-0.0125888	< 5E-308	0.000144896
GGTAC	-0.0145118	-0.0125787	< 5E-308	0.000322386
AAGTA	-0.0145474	-0.0125731	< 5E-308	0.000691296
ACCGA	-0.0145563	-0.0125711	< 5E-308	0.000461546
GAATC	-0.0146379	-0.0125916	< 5E-308	0.000658412
TCTGC	-0.014693	-0.0126115	< 5E-308	0.000693399
CCTGC	-0.014695	-0.012622	< 5E-308	0.000739424
AAAGT	-0.0146996	-0.0125952	< 5E-308	0.000975132
AGTGT	-0.0147522	-0.0125896	< 5E-308	0.000510257
CCTCC	-0.0148149	-0.0126139	< 5E-308	0.000667588
CGGCG	-0.0148239	-0.0125864	< 5E-308	0.00016354
AGGCC	-0.0148276	-0.0126055	< 5E-308	0.000767349
CTTCA	-0.0148443	-0.012645	< 5E-308	0.00100394
GTCAT	-0.0148519	-0.0125994	< 5E-308	0.000508913
TCTTT	-0.0150239	-0.0126173	< 5E-308	0.000679512
GTAAG	-0.0150322	-0.0125699	< 5E-308	0.000424548
GTTCC	-0.015078	-0.0125944	< 5E-308	0.000441186
TAGTT	-0.0151487	-0.0125819	< 5E-308	0.000336342
GTGAG	-0.015211	-0.0125995	< 5E-308	0.000687916
ACGGT	-0.0152507	-0.0125743	< 5E-308	0.000284075
AGTTT	-0.0152791	-0.012613	< 5E-308	0.000629488
GCTGT	-0.0153445	-0.0126021	< 5E-308	0.00061605
CTCCT	-0.0153482	-0.0126188	< 5E-308	0.00075579
CCTCT	-0.015378	-0.0126064	< 5E-308	0.000631897
ATCTT	-0.0154006	-0.0126099	< 5E-308	0.000669055
CCGTT	-0.0154342	-0.0125845	< 5E-308	0.000239248
CGGAA	-0.0154361	-0.012564	< 5E-308	0.000619502
GGCTC	-0.0154474	-0.0126014	< 5E-308	0.000553669
TCCGG	-0.0154764	-0.012575	< 5E-308	0.000329794
TCTCG	-0.0155035	-0.0125852	< 5E-308	0.000263041
ATCTC	-0.015542	-0.0125931	< 5E-308	0.000578242
CTGCG	-0.0155476	-0.0125694	< 5E-308	0.000506774
GTTCT	-0.0155878	-0.0125878	< 5E-308	0.000445243
TGGAG	-0.0156209	-0.0126313	< 5E-308	0.00113287
TTCTT	-0.0157144	-0.0126234	< 5E-308	0.000753035
CCCCG	-0.0157219	-0.012585	< 5E-308	0.000407208
CCAGT	-0.0157306	-0.0126263	< 5E-308	0.000890603
GGTCG	-0.0157658	-0.0125857	< 5E-308	0.000183767
CCGTC	-0.0157853	-0.0125767	< 5E-308	0.000239561
CCGGC	-0.0158566	-0.012585	< 5E-308	0.000385422
GCTCT	-0.015859	-0.0125967	< 5E-308	0.000528006
GGAGA	-0.0158913	-0.0126401	< 5E-308	0.00139209
GCTCG	-0.0158951	-0.0125732	< 5E-308	0.000194485
CTTCT	-0.0160446	-0.0126124	< 5E-308	0.000873171
AGAAT	-0.0161314	-0.012621	< 5E-308	0.00134966
GTCGC	-0.0161931	-0.0125779	< 5E-308	0.000204501
GTACT	-0.0162236	-0.012577	< 5E-308	0.000544638
CCGAC	-0.0162654	-0.0125688	< 5E-308	0.00037804
TTCGG	-0.0163174	-0.0125737	< 5E-308	0.000337424
AGATT	-0.0163485	-0.0125845	< 5E-308	0.000869782
GGGCT	-0.0164138	-0.0125919	< 5E-308	0.000656825
CTTCC	-0.016431	-0.0126198	< 5E-308	0.00092893
GAGGT	-0.0164769	-0.0125908	< 5E-308	0.000672543
ACCGT	-0.0167433	-0.0125781	< 5E-308	0.000389749
TCCTT	-0.0168682	-0.0126047	< 5E-308	0.00071467
GTAGT	-0.0169267	-0.0125895	< 5E-308	0.000399867
GATCG	-0.0169928	-0.0125737	< 5E-308	0.000283738
TCCTC	-0.0170122	-0.0125993	< 5E-308	0.000744924
GAGCT	-0.0170314	-0.0126021	< 5E-308	0.000888527
TCCAG	-0.0171445	-0.0126229	< 5E-308	0.00119843
CGTCA	-0.017266	-0.0125644	< 5E-308	0.000401545
CCCGG	-0.0172919	-0.0125945	< 5E-308	0.000571942
GTGTC	-0.0172928	-0.0125907	< 5E-308	0.000530392
GACGG	-0.0173083	-0.0125617	< 5E-308	0.000540217
TCGGA	-0.0173558	-0.0125686	< 5E-308	0.000523623
CAGTC	-0.0173848	-0.0126013	< 5E-308	0.000945069
TCGGC	-0.0174325	-0.0125742	< 5E-308	0.000298135
CGCCG	-0.0174711	-0.0125914	< 5E-308	0.00024321
TCGTG	-0.0175134	-0.0125691	< 5E-308	0.000339465
GCCTC	-0.0175446	-0.0126124	< 5E-308	0.000865778
AAGTT	-0.0175635	-0.0126067	< 5E-308	0.000960042
AGGTG	-0.0176055	-0.0126092	< 5E-308	0.000933698
TCCGA	-0.0176276	-0.012563	< 5E-308	0.000500385
GTCGA	-0.0176384	-0.0125768	< 5E-308	0.000271157
CCTGT	-0.0176437	-0.0125988	< 5E-308	0.000831306
AGAAG	-0.0176597	-0.0126996	< 5E-308	0.00226738
CTCGG	-0.0176631	-0.0125799	< 5E-308	0.000515472
CCGGT	-0.0177308	-0.0125727	< 5E-308	0.000292459
GTCCC	-0.0177549	-0.0125936	< 5E-308	0.000689124
GAGTT	-0.0177828	-0.0125808	< 5E-308	0.000699981
GTAGG	-0.0177925	-0.012561	< 5E-308	0.00041858
GAGTG	-0.0183088	-0.0125871	< 5E-308	0.000892914
AGTTC	-0.0183374	-0.0126007	< 5E-308	0.000790675
TCGCC	-0.0183439	-0.0125681	< 5E-308	0.00035977
GTTAG	-0.0185156	-0.0125819	< 5E-308	0.000444739
ACTTC	-0.0185233	-0.012597	< 5E-308	0.00154226
GCACT	-0.0185341	-0.0125964	< 5E-308	0.00103143
GCCTG	-0.0185873	-0.0126389	< 5E-308	0.00123931
CCTTC	-0.0185914	-0.0126268	< 5E-308	0.00101726
GTCCG	-0.0187683	-0.0125791	< 5E-308	0.000298423
AGGTT	-0.0189829	-0.0125761	< 5E-308	0.000621884
AGTAC	-0.0190333	-0.0125768	< 5E-308	0.000916252
AGTCA	-0.0190381	-0.0126058	< 5E-308	0.00121402
GTCCT	-0.0191803	-0.0125823	< 5E-308	0.000745128
TTCGA	-0.0192484	-0.0125595	< 5E-308	0.000552979
AGTTA	-0.0193121	-0.0125648	< 5E-308	0.000774033
GGGTC	-0.0193612	-0.0125791	< 5E-308	0.000600964
TCAGT	-0.0194395	-0.0126166	< 5E-308	0.00122054
AGTCC	-0.0197232	-0.0125836	< 5E-308	0.000929875
GGTAA	-0.0197234	-0.0125586	< 5E-308	0.000767123
CTCGA	-0.0197351	-0.0125466	< 5E-308	0.000529967
AGAGT	-0.0198722	-0.012576	< 5E-308	0.00127214
GTCAG	-0.0199185	-0.0125877	< 5E-308	0.00117564
TCGTC	-0.0199405	-0.0125808	< 5E-308	0.000342109
TCTCC	-0.0199835	-0.0126031	< 5E-308	0.00112196
GAAGA	-0.0199927	-0.0126999	< 5E-308	0.00292713
CGGAG	-0.0201044	-0.0125499	< 5E-308	0.000841127
CGACC	-0.0202053	-0.0125575	< 5E-308	0.000569245
TCGAG	-0.0203811	-0.01256	< 5E-308	0.000581311
CCTCG	-0.0203864	-0.0125687	< 5E-308	0.000527406
TCTCT	-0.0205761	-0.0126036	< 5E-308	0.00105647
ACGTC	-0.0205899	-0.0125609	< 5E-308	0.000480937
CGACG	-0.020613	-0.0125738	< 5E-308	0.000288307
AGATC	-0.0207675	-0.0126057	< 5E-308	0.00142555
GGTCC	-0.0214188	-0.0125593	< 5E-308	0.000705106
CGTCT	-0.0216346	-0.0125818	< 5E-308	0.000531411
AAGGT	-0.0218312	-0.012579	< 5E-308	0.00133108
TTCGT	-0.021842	-0.012566	< 5E-308	0.000439902
TCTGT	-0.0218501	-0.0125955	< 5E-308	0.00123509
CGTCG	-0.0223452	-0.0125835	< 5E-308	0.000178833
GGTAG	-0.0223688	-0.0125502	< 5E-308	0.000710696
CGGTC	-0.0223725	-0.0125754	< 5E-308	0.000410947
GGCCT	-0.0225295	-0.0126031	< 5E-308	0.00147589
GCGAC	-0.0226277	-0.0125528	< 5E-308	0.000684616
GATCT	-0.0229664	-0.0125741	< 5E-308	0.00123485
ATCGA	-0.0234577	-0.0125548	< 5E-308	0.000806108
CATCG	-0.0237226	-0.0125556	< 5E-308	0.000686319
TCTTC	-0.0240219	-0.0126614	< 5E-308	0.00192889
GGTCA	-0.0240582	-0.0125878	< 5E-308	0.0014272
AAGTC	-0.0243672	-0.0125821	< 5E-308	0.00172443
GAAGT	-0.0244596	-0.0125941	< 5E-308	0.00217032
GAGTC	-0.0250716	-0.012571	< 5E-308	0.00137799
CGACA	-0.0254222	-0.01252	< 5E-308	0.0012226
CTCCG	-0.0255062	-0.0125339	< 5E-308	0.000969467
TGGTC	-0.0260695	-0.0125869	< 5E-308	0.00144895
GTCTT	-0.0270224	-0.012587	< 5E-308	0.00156399
AGTCT	-0.0274974	-0.012574	< 5E-308	0.00195458
GGAGT	-0.027869	-0.0125599	< 5E-308	0.00194139
GTCTC	-0.0298932	-0.0125785	< 5E-308	0.00175303
GTCTG	-0.0311024	-0.0125749	< 5E-308	0.00228075
CAGGT	-0.032388	-0.0125393	< 5E-308	0.00256664
ACGAC	-0.0325013	-0.012519	< 5E-308	0.00197532
AGGTA	-0.0325782	-0.012513	< 5E-308	0.00191665
CTTCG	-0.0365142	-0.0125164	< 5E-308	0.00205512
AGGTC	-0.0385131	-0.0125345	< 5E-308	0.00296694
CGACT	-0.0401896	-0.012524	< 5E-308	0.00292659
TAGGT	-0.040542	-0.0125305	< 5E-308	0.00164715
TCGAC	-0.0427702	-0.0125189	< 5E-308	0.00204234
GGTCT	-0.0444237	-0.0125533	< 5E-308	0.00347067
