# Supplementary material for: Deep learning modeling m6A deposition reveals the importance of downstream cis-element sequences
Source: Nat Commun. 2022 May 17;13:2720. doi: 10.1038/s41467-022-30209-7 (PMC9114009; doi:10.1038/s41467-022-30209-7)
Supplement: Supplementary file 6 — Supplementary Data 3 [file 41467_2022_30209_MOESM6_ESM.xlsx]

## Sheet: Mouse last exon
Effect values for each codon in mouse last exon
Codon	Slope	Intercept	Pvalue	R2
AGA	0.0541767	-0.00943754	2.00863e-219	0.0290628
GAC	0.0485549	-0.0099873	5.7389e-242	0.0121331
ACT	0.0428209	-0.0100183	1.32575e-244	0.0161773
GGA	0.0415992	-0.0101787	3.94951e-252	0.0144469
TTT	0.0358899	-0.0102922	5.60505e-255	0.00355707
CAA	0.0340791	-0.0105646	5.05449e-268	0.00481258
ATA	0.0329472	-0.0104738	6.41844e-264	0.00474671
AAA	0.0317259	-0.0103089	2.10531e-256	0.00594935
GTA	0.0314513	-0.0105105	1.02797e-265	0.00511331
CCA	0.0267612	-0.0101335	1.85475e-247	0.00542706
GAA	0.0263948	-0.0103546	2.83678e-258	0.0045829
TAT	0.0255826	-0.0103293	2.67561e-256	0.00160507
GCA	0.0251598	-0.0102685	3.99979e-254	0.00482648
TTA	0.0250754	-0.0107676	2.24918e-277	0.00608666
CTA	0.0207329	-0.010642	4.28113e-271	0.00430988
TCA	0.0188158	-0.0102862	6.93171e-255	0.00437322
ATT	0.0146217	-0.0102833	7.40092e-254	0.00104485
AGT	0.012145	-0.0102475	2.88321e-252	0.00190853
CAT	0.0119805	-0.010344	1.23146e-256	0.000403365
ACA	0.0115087	-0.0102549	2.2016e-252	0.00114939
AGG	0.00995554	-0.010197	6.91482e-249	0.000928218
AGC	0.00981766	-0.010142	4.62627e-246	0.001408
TGT	0.00483176	-0.0103184	2.25195e-255	4.33986e-05
GGG	0.00351463	-0.0103096	6.50587e-255	0.000102522
GTG	0.00246242	-0.0102801	1.09815e-251	4.54483e-05
GCT	0.00211001	-0.0103142	4.05072e-255	3.42726e-05
AAC	0.000413576	-0.0103187	2.8931e-255	6.49016e-07
TGG	7.95647e-17	-0.0102483	2.01009e-255	0
TGA	0	-0.0103199	1.8989e-255	0
TAG	0	-0.0103199	1.8989e-255	0
TAA	0	-0.0103199	1.8989e-255	0
ATG	-7.39319e-16	-0.0101368	2.15816e-255	0
AAT	-0.000413576	-0.0103187	2.8931e-255	6.49016e-07
CCT	-0.00060029	-0.0103225	1.95799e-255	2.62908e-06
GTT	-0.000686872	-0.0103151	1.10709e-254	2.38691e-06
CTT	-0.00196297	-0.0103104	7.03128e-255	4.46581e-05
TCT	-0.00331188	-0.0103163	2.70913e-255	0.000130973
CGA	-0.00397276	-0.010288	2.14494e-253	0.000102309
CTG	-0.00412325	-0.0105008	1.25595e-258	0.000308148
TGC	-0.00483176	-0.0103184	2.25195e-255	4.33986e-05
TTG	-0.00545019	-0.0102914	5.07963e-254	0.000342776
GCG	-0.00645323	-0.0102146	6.08136e-248	0.000233479
CAC	-0.0119805	-0.010344	1.23146e-256	0.000403365
TCG	-0.012321	-0.0100011	1.76779e-236	0.00125539
CCG	-0.0136004	-0.010126	2.24113e-244	0.000976251
CCC	-0.0176717	-0.0103735	1.51304e-258	0.00223786
GCC	-0.0199623	-0.0105503	8.82023e-267	0.00343144
GGC	-0.0201745	-0.01039	1.21052e-259	0.00340121
ACG	-0.0234593	-0.00996909	8.64893e-238	0.00354192
CTC	-0.0237162	-0.0103112	9.39497e-257	0.00688323
TAC	-0.0255826	-0.0103293	2.67561e-256	0.00160507
GAG	-0.0263948	-0.0103546	2.83678e-258	0.0045829
CGG	-0.0273694	-0.010227	3.4351e-252	0.00535825
CGC	-0.0296652	-0.0101848	2.79462e-250	0.00614809
GGT	-0.0300358	-0.0100255	3.97359e-242	0.0062435
AAG	-0.0317259	-0.0103089	2.10531e-256	0.00594935
TCC	-0.0319524	-0.0103551	2.4315e-260	0.0125109
GTC	-0.0323038	-0.0102214	5.17657e-252	0.00573587
CAG	-0.0340791	-0.0105646	5.05449e-268	0.00481258
CGT	-0.0346247	-0.00988161	7.51656e-235	0.00695625
TTC	-0.0358899	-0.0102922	5.60505e-255	0.00355707
ACC	-0.0392599	-0.0104086	4.87655e-263	0.0128254
ATC	-0.044322	-0.0104157	1.60693e-262	0.0095527
GAT	-0.0485549	-0.0099873	5.7389e-242	0.0121331

## Sheet: Human last exon
Effect values for each codon in human last exon
Codon	Slope	Intercept	Pvalue	R2
GAC	0.0426247	-0.00567449	1.64394e-148	0.014655
AGA	0.0335219	-0.00537569	7.57733e-134	0.0201239
GGA	0.0278993	-0.00580781	3.60793e-155	0.0122713
AAA	0.0274096	-0.00577266	8.476e-153	0.00891645
ACT	0.0256316	-0.0056885	1.32195e-148	0.0105533
ATA	0.0234963	-0.00594159	6.53753e-161	0.00464913
CAA	0.0234712	-0.00597698	1.26833e-162	0.0043662
TTT	0.0214627	-0.00583925	2.64515e-155	0.00239576
CTA	0.0195989	-0.00608588	2.09746e-168	0.00606968
CCA	0.0185431	-0.00570889	7.93471e-149	0.00537583
GTA	0.0151457	-0.0059486	1.01942e-160	0.00223186
GCA	0.0151232	-0.00579807	2.7109e-153	0.0034744
GAA	0.0147113	-0.00588214	1.53135e-157	0.00259096
TAT	0.0119055	-0.00584322	3.03624e-155	0.000646742
TCA	0.0110699	-0.00578601	1.52684e-152	0.00284628
ACA	0.00918186	-0.00577388	1.45127e-151	0.00137738
AGC	0.00868969	-0.00568965	6.98745e-147	0.00199203
AGG	0.0085287	-0.00574762	5.5673e-150	0.00125068
TTA	0.00747463	-0.00588675	1.8984e-157	0.000979957
GGG	0.00711578	-0.00580376	4.03174e-153	0.00083904
ATT	0.00573353	-0.00582085	6.05329e-154	0.000311033
CAT	0.00557885	-0.00584684	2.38186e-155	0.000156319
AAC	0.00466193	-0.00584139	4.4746e-155	0.000166729
GTG	0.003216	-0.00579224	1.57252e-151	0.000145588
AGT	0.00313486	-0.0058255	3.45531e-154	0.000228833
TGC	0.00270083	-0.00584638	2.86646e-155	2.43466e-05
TGG	1.17453e-16	-0.00577204	4.48132e-155	0
TAA	0	-0.00584209	4.32848e-155	0
TAG	0	-0.00584209	4.32848e-155	0
TGA	0	-0.00584209	4.32848e-155	0
ATG	-5.06262e-17	-0.00579477	4.44074e-155	-2.22045e-16
CTG	-0.000218975	-0.00585027	1.26861e-152	1.35905e-06
CGA	-0.00118608	-0.00583263	2.73896e-154	1.72074e-05
GCG	-0.00175796	-0.00581199	5.44341e-152	3.44499e-05
CTT	-0.0017822	-0.00584924	2.01897e-155	6.40306e-05
GTT	-0.00225864	-0.00583116	2.1706e-154	5.18819e-05
TGT	-0.00270083	-0.00584638	2.86646e-155	2.43466e-05
TTG	-0.00280433	-0.00576014	1.53415e-146	8.75677e-05
GCT	-0.00418951	-0.00584289	3.62248e-155	0.000257319
CCT	-0.00456967	-0.00586317	3.76868e-156	0.000316188
AAT	-0.00466193	-0.00584139	4.4746e-155	0.000166729
CAC	-0.00557885	-0.00584684	2.38186e-155	0.000156319
TCT	-0.00610876	-0.00582731	2.01281e-154	0.000793958
CCC	-0.00802424	-0.00588032	3.82926e-157	0.000976826
TCG	-0.00803586	-0.0056358	2.9477e-142	0.000964489
GCC	-0.00859744	-0.00596269	6.32581e-161	0.00127865
CCG	-0.00909123	-0.00569154	4.59351e-146	0.000899871
GGC	-0.0103679	-0.0058956	4.6168e-158	0.00177656
TAC	-0.0119055	-0.00584322	3.03624e-155	0.000646742
CGG	-0.0139904	-0.00581618	3.89197e-154	0.00271241
TCC	-0.014087	-0.00584476	6.83309e-156	0.00435799
GAG	-0.0147113	-0.00588214	1.53135e-157	0.00259096
ACG	-0.0151113	-0.00558186	8.63518e-141	0.00260449
GTC	-0.0162954	-0.00578295	2.31025e-152	0.00276466
CTC	-0.0177134	-0.00595327	7.65415e-162	0.00650859
CGC	-0.0195464	-0.00579258	2.80576e-153	0.00522606
TTC	-0.0214627	-0.00583925	2.64515e-155	0.00239576
CAG	-0.0234712	-0.00597698	1.26833e-162	0.0043662
CGT	-0.0247068	-0.0055301	2.06676e-139	0.00670078
ACC	-0.0248945	-0.00593669	1.57918e-161	0.0096936
AAG	-0.0274096	-0.00577266	8.476e-153	0.00891645
ATC	-0.0278539	-0.00585684	6.19763e-157	0.00702238
GGT	-0.0293636	-0.00549627	1.36771e-138	0.0113462
GAT	-0.0426247	-0.00567449	1.64394e-148	0.014655
